# Supplementary material for: Variation of stress levels, burnout, and resilience throughout the academic year in first-year medical students
Source: PLoS One. 2020 Oct 15;15(10):e0240667. doi: 10.1371/journal.pone.0240667 (PMC7561113; doi:10.1371/journal.pone.0240667)
Supplement: S1 File — (CSV) [file pone.0240667.s001.csv]

{"ImportId":"startDate","timeZone":"America/New_York"}	{"ImportId":"endDate","timeZone":"America/New_York"}	{"ImportId":"userLanguage"}	{"ImportId":"QID1"}	{"ImportId":"QID2"}	{"ImportId":"QID3_TEXT"}	{"ImportId":"QID4"}	{"ImportId":"QID5"}	{"ImportId":"QID6_TEXT"}	{"ImportId":"QID12_TEXT"}	{"ImportId":"QID19_1"}	{"ImportId":"QID19_2"}	{"ImportId":"QID19_3"}	{"ImportId":"QID7_1"}	{"ImportId":"QID7_5"}	{"ImportId":"QID7_6"}	{"ImportId":"QID7_7"}	{"ImportId":"QID7_8"}	{"ImportId":"QID7_9"}	{"ImportId":"QID7_10"}	{"ImportId":"QID7_11"}	{"ImportId":"QID7_12"}	{"ImportId":"QID7_13"}	{"ImportId":"QID8_1"}	{"ImportId":"QID8_2"}	{"ImportId":"QID8_3"}	{"ImportId":"QID8_4"}	{"ImportId":"QID8_5"}	{"ImportId":"QID8_6"}	{"ImportId":"QID8_7"}	{"ImportId":"QID8_8"}	{"ImportId":"QID8_9"}	{"ImportId":"QID8_10"}	{"ImportId":"QID9_1"}	{"ImportId":"QID9_2"}	{"ImportId":"QID9_3"}	{"ImportId":"QID9_4"}	{"ImportId":"QID9_5"}	{"ImportId":"QID9_6"}	{"ImportId":"QID10_1"}	{"ImportId":"QID10_2"}	{"ImportId":"QID10_3"}	{"ImportId":"QID10_4"}	{"ImportId":"QID10_5"}	{"ImportId":"QID10_6"}	{"ImportId":"QID10_7"}	{"ImportId":"QID10_8"}	{"ImportId":"QID10_9"}	{"ImportId":"QID10_10"}	{"ImportId":"QID10_11"}
Start Date	End Date	User Language	Medical Student Wellness Survey ADULT RESEARCH SUBJECT - INFORMED CONSENT FORM Mindfulness intervention on prevalence of stress and burnout amongst medical students Principal Investigator: Randall G. Worth PhD, Assistant Dean of Student Affairs, 419-383-4055 Purpose: You are invited to participate in the research project entitled, “Mindfulness intervention on prevalence of stress and burnout amon…	Sex	What is your age?	Year in Medical School	What is your current relationship status?	How many children do you have?	Which rotation or course are you currently in? (Pre-clinical students please put N/A)	Please answer the following questions. - Is your school/work emotionally exhausting?	Please answer the following questions. - Do you feel burnt out because of your work?	Please answer the following questions. - Does your school/work frustrate you?	Please answer the following questions. - How often do you feel tired?	Please answer the following questions. - Do you feel worn out at the end of the school/work day?	Please answer the following questions. - How often are you physically exhausted?	Please answer the following questions. - How often are you emotionally exhausted?	Please answer the following questions. - How often do you think: ”I can’t take it anymore”?	Please answer the following questions. - How often do you feel worn out?	Please answer the following questions. - How often do you feel weak and susceptible to illness?	Please answer the following questions. - Are you exhausted in the morning at the thought of another day at school/work?	Please answer the following questions. - Do you feel that every school/work hour is tiring for you?	Please answer the following questions. - Do you have enough energy for family and friends during leisure time?	Please answer the following questions. - In the last month, how often have you been upset because of something that happened unexpectedly?	Please answer the following questions. - In the last month, how often have you felt that you were unable to control the important things in your life?	Please answer the following questions. - In the last month, how often have you felt nervous and stressed?	Please answer the following questions. - In the last month, how often have you felt confident about your ability to handle your personal problems?	Please answer the following questions. - In the last month, how often have you felt that things were going your way?	Please answer the following questions. - In the last month, how often have you found that you could not cope with all the things that you had to do?	Please answer the following questions. - In the last month, how often have you been able to control irritations in your life?	Please answer the following questions. - In the last month, how often have you felt that you were on top of things?	Please answer the following questions. - In the last month, how often have you been angered because of things that happened that were outside of your control?	Please answer the following questions. - In the last month, how often have you felt difficulties were piling up so high that you could not overcome them?	Please answer the following questions. - I tend to bounce back quickly after hard times.	Please answer the following questions. - I have a hard time making it through stressful events.	Please answer the following questions. - It does not take me long to recover from a stressful event.	Please answer the following questions. - It is hard for me to snap back when something bad happens.	Please answer the following questions. - I usually come through difficult times with little trouble.	Please answer the following questions. - I tend to take a long time to get over set-backs in my life.	Please answer the following questions. - When I take a shower or a bath, I stay alert to the sensations of water on my body.	Please answer the following questions. - I'm good at finding words to describe my feelings.	Please answer the following questions. - I don't pay attention to what I'm doing because I'm daydreaming, worrying, or otherwise distracted.	Please answer the following questions. - I believe some of my thoughts are abnormal or bad and I shouldn't think that way.	Please answer the following questions. - When I have distressing thoughts or images, I "step back" and am aware of the thought or image without getting taken over by it.	Please answer the following questions. - I notice how foods and drinks affect my thoughts, bodily sensations, and emotions.	Please answer the following questions. - I have trouble thinking of the right words to express how I feel about things.	Please answer the following questions. - I do jobs or tasks automatically without being aware of what I'm doing.	Please answer the following questions. - I think some of my emotions are bad or inappropriate and I shouldn't feel them.	Please answer the following questions. - When I have distressing thoughts or images I am able just to notice them without reacting.	Please answer the following questions. - I pay attention to sensations, such as the wind in my hair or sun on my face.
StartDate	EndDate	UserLanguage	Q1	Q2	Q3	Q4	Q5	Q6	Q7	Q11_1	Q11_2	Q11_3	Q12_1	Q12_2	Q12_3	Q12_4	Q12_5	Q12_6	Q12_7	Q12_8	Q12_9	Q12_10	Q13_1	Q13_2	Q13_3	Q13_4	Q13_5	Q13_6	Q13_7	Q13_8	Q13_9	Q13_10	Q14_1	Q14_2	Q14_3	Q14_4	Q14_5	Q14_6	Q15_1	Q15_2	Q15_3	Q15_4	Q15_5	Q15_6	Q15_7	Q15_8	Q15_9	Q15_10	Q15_11
7/31/2018 6:02	7/31/2018 6:08	EN	Yes, I wish to take the survey.	Female	23	M1	Single	0	N/A	Never/almost never	Sometimes	Often	Seldom	Never/almost never	Never/almost never	Sometimes	Seldom	Never/almost never	Sometimes	Never	Never	Sometimes	Very Often	Very Often	Almost Never	Very Often	Very Often	Almost Never	Never	Strongly Agree	Strongly Disagree	Strongly Agree	Disagree	Neutral	Strongly Disagree	Often true	Often true	Rarely true	Never or very rarely true	Often true	Sometimes true	Rarely true	Rarely true	Never or very rarely true	Very often or always true	Often true	Often true	Never or very rarely true	Rarely true
7/31/2018 6:05	7/31/2018 6:11	EN	Yes, I wish to take the survey.	Female	22	M1	In a dating relationship, not living together	0	N/A	Sometimes	Sometimes	Sometimes	Sometimes	Never/almost never	Sometimes	Never/almost never	Seldom	Seldom	Often	Never	Never	Almost Never	Fairly Often	Fairly Often	Never	Very Often	Fairly Often	Never	Never	Agree	Disagree	Agree	Disagree	Agree	Disagree	Sometimes true	Sometimes true	Sometimes true	Never or very rarely true	Very often or always true	Very often or always true	Sometimes true	Rarely true	Never or very rarely true	Never or very rarely true	Very often or always true	Sometimes true	Never or very rarely true	Never or very rarely true
7/31/2018 6:19	7/31/2018 6:23	EN	Yes, I wish to take the survey.	Male	23	M1	Single	0	N/A	Sometimes	Sometimes	Often	Seldom	Never/almost never	Seldom	Seldom	Never/almost never	Never/almost never	Often	Never	Sometimes	Never	Fairly Often	Fairly Often	Never	Fairly Often	Fairly Often	Almost Never	Never	Strongly Agree	Strongly Disagree	Strongly Agree	Strongly Disagree	Strongly Agree	Strongly Disagree	Sometimes true	Often true	Never or very rarely true	Never or very rarely true	Often true	Sometimes true	Never or very rarely true	Sometimes true	Never or very rarely true	Sometimes true	Sometimes true	Never or very rarely true	Rarely true	Never or very rarely true
7/31/2018 6:24	7/31/2018 8:21	EN	Yes, I wish to take the survey.	Male	23	M1	Single	0	N/a	Sometimes	Sometimes	Sometimes	Seldom	Sometimes	Often	Seldom	Seldom	Seldom	Sometimes	Sometimes	Sometimes	Very Often	Almost Never	Sometimes	Almost Never	Sometimes	Sometimes	Fairly Often	Fairly Often	Strongly Agree	Neutral	Strongly Agree	Strongly Disagree	Agree	Disagree	Often true	Rarely true	Often true	Often true	Often true	Rarely true	Often true	Sometimes true	Often true	Sometimes true	Rarely true	Rarely true	Often true	Very often or always true
7/31/2018 6:30	7/31/2018 6:37	EN	Yes, I wish to take the survey.	Female	22	M1	Married	0	N/A	Seldom	Sometimes	Sometimes	Sometimes	Never/almost never	Seldom	Seldom	Seldom	Never/almost never	Often	Sometimes	Almost Never	Fairly Often	Fairly Often	Fairly Often	Never	Fairly Often	Fairly Often	Almost Never	Never	Agree	Disagree	Agree	Disagree	Agree	Disagree	Often true	Rarely true	Sometimes true	Never or very rarely true	Often true	Often true	Sometimes true	Rarely true	Rarely true	Often true	Often true	Often true	Rarely true	Sometimes true
7/31/2018 6:35	7/31/2018 7:32	EN	Yes, I wish to take the survey.	Female	22	M1	Single	0	N/a	Sometimes	Often	Seldom	Seldom	Seldom	Sometimes	Seldom	Sometimes	Seldom	Often	Almost Never	Almost Never	Sometimes	Fairly Often	Fairly Often	Almost Never	Fairly Often	Fairly Often	Almost Never	Almost Never	Agree	Disagree	Agree	Disagree	Neutral	Disagree	Sometimes true	Often true	Never or very rarely true	Never or very rarely true	Sometimes true	Sometimes true	Rarely true	Sometimes true	Sometimes true	Often true	Often true	Sometimes true	Sometimes true	Rarely true
7/31/2018 7:49	7/31/2018 7:55	EN	Yes, I wish to take the survey.	Male	22	M1	Single	0	N/A	Seldom	Sometimes	Sometimes	Seldom	Never/almost never	Seldom	Seldom	Seldom	Sometimes	Often	Almost Never	Almost Never	Sometimes	Very Often	Very Often	Almost Never	Fairly Often	Very Often	Sometimes	Almost Never	Agree	Disagree	Agree	Disagree	Agree	Disagree	Often true	Sometimes true	Sometimes true	Rarely true	Often true	Sometimes true	Sometimes true	Often true	Sometimes true	Often true	Often true	Sometimes true	Sometimes true	Rarely true
7/31/2018 8:27	7/31/2018 8:33	EN	Yes, I wish to take the survey.	Female	23	M1	In a dating relationship, not living together	0	N/A	Sometimes	Often	Seldom	Sometimes	Never/almost never	Seldom	Seldom	Seldom	Seldom	Often	Almost Never	Almost Never	Sometimes	Fairly Often	Very Often	Almost Never	Fairly Often	Fairly Often	Almost Never	Almost Never	Strongly Agree	Disagree	Strongly Agree	Disagree	Strongly Agree	Strongly Disagree	Sometimes true	Often true	Rarely true	Never or very rarely true	Often true	Sometimes true	Rarely true	Sometimes true	Rarely true	Sometimes true	Sometimes true	Often true	Sometimes true	Rarely true
7/31/2018 8:28	7/31/2018 12:46	EN	Yes, I wish to take the survey.	Male	26	M1	In a dating relationship, not living together	0	N/A	Never/almost never	Sometimes	Sometimes	Seldom	Sometimes	Seldom	Never/almost never	Never/almost never	Never/almost never	Always	Never	Almost Never	Sometimes	Very Often	Fairly Often	Sometimes	Very Often	Fairly Often	Never	Never	Agree	Strongly Disagree	Agree	Disagree	Agree	Strongly Disagree	Often true	Rarely true	Rarely true	Rarely true	Often true	Often true	Often true	Rarely true	Sometimes true	Often true	Very often or always true	Sometimes true	Rarely true	Rarely true
7/31/2018 13:08	7/31/2018 13:14	EN	Yes, I wish to take the survey.	Male	24	M1	In a dating relationship, not living together	0	N/A	Sometimes	Often	Sometimes	Sometimes	Seldom	Sometimes	Seldom	Seldom	Seldom	Often	Almost Never	Almost Never	Sometimes	Fairly Often	Very Often	Almost Never	Very Often	Very Often	Almost Never	Never	Strongly Agree	Disagree	Agree	Strongly Disagree	Strongly Agree	Disagree	Often true	Often true	Rarely true	Never or very rarely true	Often true	Often true	Rarely true	Rarely true	Rarely true	Often true	Often true	Often true	Rarely true	Rarely true
7/31/2018 13:14	8/1/2018 14:47	EN	Yes, I wish to take the survey.	Female	22	M1	In a dating relationship, not living together	0	N/A	Sometimes	Often	Sometimes	Often	Never/almost never	Often	Seldom	Sometimes	Sometimes	Sometimes	Almost Never	Never	Sometimes	Fairly Often	Fairly Often	Sometimes	Sometimes	Sometimes	Never	Never	Strongly Agree	Disagree	Strongly Agree	Strongly Disagree	Agree	Strongly Disagree	Very often or always true	Very often or always true	Never or very rarely true	Never or very rarely true	Very often or always true	Sometimes true	Never or very rarely true	Rarely true	Never or very rarely true	Never or very rarely true	Very often or always true	Often true	Sometimes true	Never or very rarely true
7/31/2018 13:20	7/31/2018 13:26	EN	Yes, I wish to take the survey.	Female	24	M1	In a dating relationship, not living together	0	N/a	Sometimes	Always	Seldom	Often	Sometimes	Often	Often	Sometimes	Sometimes	Sometimes	Almost Never	Sometimes	Sometimes	Sometimes	Sometimes	Fairly Often	Sometimes	Sometimes	Almost Never	Never	Agree	Disagree	Disagree	Disagree	Disagree	Agree	Sometimes true	Often true	Sometimes true	Sometimes true	Sometimes true	Rarely true	Sometimes true	Often true	Rarely true	Never or very rarely true	Sometimes true	Often true	Sometimes true	Sometimes true
7/31/2018 14:24	8/1/2018 14:53	EN	Yes, I wish to take the survey.	Female	26	M1	Single	0	N/A	Sometimes	Often	Often	Sometimes	Seldom	Seldom	Never/almost never	Never/almost never	Never/almost never	Often	Never	Fairly Often	Fairly Often	Sometimes	Sometimes	Almost Never	Sometimes	Sometimes	Sometimes	Never	Neutral	Neutral	Agree	Neutral	Disagree	Strongly Disagree	Never or very rarely true	Sometimes true	Sometimes true	Sometimes true	Rarely true	Very often or always true	Often true	Often true	Sometimes true	Sometimes true	Often true	Rarely true	Sometimes true	Sometimes true
7/31/2018 14:29	7/31/2018 14:33	EN	Yes, I wish to take the survey.	Female	26	M1	Single	0	N/A	Seldom	Sometimes	Sometimes	Sometimes	Seldom	Sometimes	Seldom	Sometimes	Seldom	Often	Almost Never	Never	Sometimes	Fairly Often	Fairly Often	Sometimes	Fairly Often	Fairly Often	Almost Never	Sometimes	Agree	Neutral	Neutral	Disagree	Disagree	Neutral	Very often or always true	Very often or always true	Rarely true	Rarely true	Very often or always true	Very often or always true	Never or very rarely true	Rarely true	Never or very rarely true	Often true	Very often or always true	Very often or always true	Rarely true	Never or very rarely true
7/31/2018 14:29	7/31/2018 14:34	EN	Yes, I wish to take the survey.	Female	22	M1	Single	0	Thread 1 - Human Blueprint	Sometimes	Often	Sometimes	Seldom	Seldom	Often	Seldom	Often	Sometimes	Sometimes	Almost Never	Almost Never	Sometimes	Fairly Often	Very Often	Almost Never	Fairly Often	Fairly Often	Sometimes	Almost Never	Agree	Disagree	Agree	Disagree	Agree	Disagree	Often true	Often true	Sometimes true	Rarely true	Sometimes true	Often true	Rarely true	Often true	Never or very rarely true	Sometimes true	Sometimes true	Often true	Often true	Never or very rarely true
7/31/2018 14:29	7/31/2018 14:35	EN	Yes, I wish to take the survey.	Female	23	M1	Single	0	N/A	Sometimes	Always	Often	Often	Always	Sometimes	Seldom	Sometimes	Sometimes	Often	Fairly Often	Fairly Often	Sometimes	Sometimes	Almost Never	Fairly Often	Almost Never	Almost Never	Fairly Often	Very Often	Neutral	Disagree	Disagree	Agree	Agree	Disagree	Often true	Sometimes true	Often true	Very often or always true	Rarely true	Sometimes true	Often true	Often true	Often true	Rarely true	Often true	Sometimes true	Often true	Sometimes true
7/31/2018 14:29	7/31/2018 14:36	EN	Yes, I wish to take the survey.	Female	23	M1	Single	0	Pre clinical	Sometimes	Sometimes	Seldom	Sometimes	Seldom	Sometimes	Never/almost never	Never/almost never	Seldom	Sometimes	Sometimes	Almost Never	Sometimes	Fairly Often	Fairly Often	Never	Almost Never	Fairly Often	Sometimes	Almost Never	Agree	Neutral	Agree	Disagree	Neutral	Disagree	Often true	Often true	Rarely true	Never or very rarely true	Often true	Sometimes true	Rarely true	Rarely true	Rarely true	Sometimes true	Sometimes true	Often true	Rarely true	Sometimes true
7/31/2018 14:29	7/31/2018 17:21	EN	Yes, I wish to take the survey.	Female	22	M1	In a dating relationship, not living together	0	N/A	Seldom	Seldom	Sometimes	Sometimes	Seldom	Seldom	Sometimes	Never/almost never	Never/almost never	Seldom	Never	Never	Almost Never	Very Often	Sometimes	Never	Fairly Often	Very Often	Almost Never	Almost Never	Strongly Agree	Strongly Disagree	Agree	Strongly Disagree	Neutral	Disagree	Sometimes true	Rarely true	Rarely true	Sometimes true	Sometimes true	Sometimes true	Often true	Sometimes true	Never or very rarely true	Sometimes true	Very often or always true	Very often or always true	Sometimes true	Rarely true
7/31/2018 14:30	7/31/2018 14:34	EN	Yes, I wish to take the survey.	Female	23	M1	Single	0	N/A	Seldom	Sometimes	Seldom	Sometimes	Seldom	Seldom	Seldom	Sometimes	Seldom	Often	Sometimes	Almost Never	Almost Never	Fairly Often	Fairly Often	Almost Never	Fairly Often	Fairly Often	Sometimes	Almost Never	Agree	Disagree	Agree	Disagree	Neutral	Disagree	Often true	Often true	Rarely true	Rarely true	Often true	Often true	Rarely true	Sometimes true	Rarely true	Often true	Often true	Often true	Rarely true	Rarely true
7/31/2018 14:30	7/31/2018 14:34	EN	Yes, I wish to take the survey.	Male	23	M1	Single	0	N/A	Seldom	Always	Sometimes	Sometimes	Seldom	Often	Seldom	Sometimes	Seldom	Often	Almost Never	Almost Never	Fairly Often	Fairly Often	Fairly Often	Almost Never	Fairly Often	Fairly Often	Almost Never	Almost Never	Agree	Disagree	Agree	Disagree	Agree	Disagree	Sometimes true	Rarely true	Sometimes true	Sometimes true	Often true	Sometimes true	Sometimes true	Sometimes true	Sometimes true	Often true	Sometimes true	Rarely true	Often true	Very often or always true
7/31/2018 14:30	7/31/2018 14:34	EN	Yes, I wish to take the survey.	Female	22	M1	In a dating relationship, not living together	0	N/A	Often	Often	Often	Often	Often	Often	Seldom	Often	Often	Sometimes	Sometimes	Sometimes	Fairly Often	Almost Never	Sometimes	Never	Fairly Often	Sometimes	Almost Never	Almost Never	Agree	Disagree	Neutral	Disagree	Agree	Disagree	Rarely true	Often true	Sometimes true	Sometimes true	Often true	Often true	Never or very rarely true	Often true	Rarely true	Sometimes true	Sometimes true	Often true	Sometimes true	Sometimes true
7/31/2018 14:30	7/31/2018 14:36	EN	Yes, I wish to take the survey.	Female	22	M1	In a dating relationship, not living together	0	N/A	Often	Often	Often	Often	Often	Often	Often	Often	Often	Sometimes	Fairly Often	Very Often	Fairly Often	Sometimes	Sometimes	Fairly Often	Fairly Often	Sometimes	Fairly Often	Fairly Often	Neutral	Agree	Disagree	Agree	Neutral	Agree	Rarely true	Sometimes true	Sometimes true	Often true	Rarely true	Sometimes true	Often true	Sometimes true	Often true	Often true	Rarely true	Never or very rarely true	Often true	Often true
7/31/2018 14:30	7/31/2018 14:36	EN	Yes, I wish to take the survey.	Male	28	M1	In a dating relationship, not living together	0	N/a	Sometimes	Often	Often	Often	Sometimes	Often	Seldom	Sometimes	Often	Sometimes	Sometimes	Sometimes	Fairly Often	Sometimes	Sometimes	Almost Never	Sometimes	Sometimes	Almost Never	Almost Never	Disagree	Neutral	Disagree	Neutral	Disagree	Neutral	Rarely true	Sometimes true	Sometimes true	Sometimes true	Rarely true	Sometimes true	Sometimes true	Sometimes true	Sometimes true	Sometimes true	Rarely true	Sometimes true	Sometimes true	Sometimes true
7/31/2018 14:30	7/31/2018 14:36	EN	Yes, I wish to take the survey.	Male	23	M1	In a dating relationship, not living together	0	N/A	Sometimes	Often	Sometimes	Sometimes	Seldom	Sometimes	Seldom	Sometimes	Often	Sometimes	Sometimes	Sometimes	Fairly Often	Fairly Often	Fairly Often	Almost Never	Fairly Often	Sometimes	Sometimes	Almost Never	Neutral	Neutral	Neutral	Neutral	Neutral	Disagree	Rarely true	Rarely true	Often true	Rarely true	Rarely true	Sometimes true	Often true	Sometimes true	Rarely true	Rarely true	Rarely true	Rarely true	Sometimes true	Rarely true
7/31/2018 14:30	7/31/2018 14:37	EN	Yes, I wish to take the survey.	Male	23	M1	Single	0	n/A	Sometimes	Often	Sometimes	Often	Sometimes	Sometimes	Often	Never/almost never	Seldom	Always	Sometimes	Fairly Often	Fairly Often	Sometimes	Fairly Often	Sometimes	Sometimes	Never	Sometimes	Sometimes	Neutral	Agree	Neutral	Neutral	Neutral	Neutral	Very often or always true	Often true	Often true	Rarely true	Sometimes true	Often true	Rarely true	Sometimes true	Sometimes true	Sometimes true	Often true	Often true	Sometimes true	Often true
7/31/2018 14:30	7/31/2018 14:37	EN	Yes, I wish to take the survey.	Male	25	M1	In a dating relationship, not living together	0	N/A	Sometimes	Often	Seldom	Sometimes	Seldom	Sometimes	Never/almost never	Sometimes	Sometimes	Often	Fairly Often	Sometimes	Sometimes	Fairly Often	Sometimes	Almost Never	Almost Never	Sometimes	Sometimes	Almost Never	Agree	Disagree	Agree	Disagree	Agree	Disagree	Sometimes true	Often true	Sometimes true	Rarely true	Sometimes true	Rarely true	Rarely true	Sometimes true	Rarely true	Rarely true	Often true	Often true	Rarely true	Rarely true
7/31/2018 14:30	7/31/2018 14:41	EN	Yes, I wish to take the survey.	Female	27	M1	Married	0	orientation M1	Seldom	Sometimes	Often	Often	Sometimes	Often	Often	Sometimes	Sometimes	Often	Fairly Often	Fairly Often	Fairly Often	Almost Never	Almost Never	Sometimes	Sometimes	Almost Never	Fairly Often	Fairly Often	Agree	Disagree	Disagree	Disagree	Neutral	Disagree	Rarely true	Sometimes true	Sometimes true	Sometimes true	Sometimes true	Often true	Rarely true	Sometimes true	Sometimes true	Sometimes true	Often true	Sometimes true	Rarely true	Sometimes true
7/31/2018 14:30	8/1/2018 14:53	EN	Yes, I wish to take the survey.	Male	26	M1	In a dating relationship, not living together	0	N/A	Seldom	Seldom	Seldom	Seldom	Sometimes	Seldom	Never/almost never	Seldom	Never/almost never	Always	Never	Almost Never	Fairly Often	Fairly Often	Fairly Often	Almost Never	Very Often	Very Often	Never	Almost Never	Strongly Disagree	Disagree	Agree	Disagree	Strongly Agree	Disagree	Very often or always true	Sometimes true	Rarely true	Rarely true	Often true	Very often or always true	Often true	Rarely true	Rarely true	Often true	Very often or always true	Rarely true	Rarely true	Rarely true
7/31/2018 14:31	7/31/2018 14:35	EN	Yes, I wish to take the survey.	Male	26	M1	Single	0	N/A	Sometimes	Seldom	Sometimes	Often	Seldom	Often	Seldom	Seldom	Seldom	Often	Never	Never	Never	Fairly Often	Very Often	Never	Very Often	Very Often	Almost Never	Never	Agree	Disagree	Agree	Disagree	Agree	Disagree	Sometimes true	Often true	Rarely true	Sometimes true	Never or very rarely true	Rarely true	Rarely true	Often true	Rarely true	Very often or always true	Sometimes true	Often true	Very often or always true	Never or very rarely true
7/31/2018 14:31	7/31/2018 14:37	EN	Yes, I wish to take the survey.	Female	23	M1	Single	0	N/A	Often	Sometimes	Sometimes	Sometimes	Sometimes	Sometimes	Seldom	Sometimes	Sometimes	Sometimes	Almost Never	Almost Never	Sometimes	Fairly Often	Fairly Often	Never	Very Often	Fairly Often	Almost Never	Never	Agree	Neutral	Agree	Disagree	Agree	Disagree	Often true	Sometimes true	Sometimes true	Often true	Sometimes true	Rarely true	Sometimes true	Sometimes true	Sometimes true	Sometimes true	Often true	Sometimes true	Sometimes true	Sometimes true
7/31/2018 14:36	8/1/2018 7:13	EN	Yes, I wish to take the survey.	Male	34	M1	Married	2	N/A	Often	Often	Often	Sometimes	Sometimes	Sometimes	Sometimes	Sometimes	Sometimes	Sometimes	Fairly Often	Sometimes	Sometimes	Sometimes	Sometimes	Sometimes	Sometimes	Sometimes	Sometimes	Sometimes	Neutral	Neutral	Neutral	Neutral	Neutral	Neutral	Sometimes true	Sometimes true	Sometimes true	Rarely true	Rarely true	Rarely true	Rarely true	Sometimes true	Rarely true	Often true	Often true	Sometimes true	Sometimes true	Sometimes true
7/31/2018 14:44	7/31/2018 14:47	EN	Yes, I wish to take the survey.	Male	21	M1	In a dating relationship, not living together	0	N/A	Seldom	Often	Seldom	Sometimes	Seldom	Often	Never/almost never	Seldom	Seldom	Always	Almost Never	Almost Never	Sometimes	Fairly Often	Fairly Often	Never	Fairly Often	Fairly Often	Sometimes	Almost Never	Agree	Neutral	Agree	Disagree	Neutral	Disagree	Often true	Sometimes true	Rarely true	Sometimes true	Sometimes true	Often true	Rarely true	Sometimes true	Sometimes true	Sometimes true	Often true	Often true	Rarely true	Sometimes true
7/31/2018 14:44	7/31/2018 14:52	EN	Yes, I wish to take the survey.	Male	26	M1	In a dating relationship, not living together	0	Orthopedic Surgery	Seldom	Seldom	Seldom	Seldom	Never/almost never	Seldom	Never/almost never	Never/almost never	Never/almost never	Often	Almost Never	Never	Almost Never	Very Often	Very Often	Never	Never	Very Often	Never	Never	Strongly Agree	Strongly Disagree	Strongly Agree	Strongly Disagree	Strongly Agree	Strongly Disagree	Very often or always true	Very often or always true	Never or very rarely true	Never or very rarely true	Very often or always true	Very often or always true	Never or very rarely true	Sometimes true	Never or very rarely true	Very often or always true	Very often or always true	Never or very rarely true	Never or very rarely true	Never or very rarely true
7/31/2018 14:46	7/31/2018 14:51	EN	Yes, I wish to take the survey.	Female	22	M1	Single	0	Orientation -- then human blueprint	Seldom	Sometimes	Seldom	Often	Never/almost never	Seldom	Seldom	Never/almost never	Never/almost never	Often	Fairly Often	Sometimes	Fairly Often	Fairly Often	Very Often	Almost Never	Fairly Often	Fairly Often	Sometimes	Sometimes	Agree	Disagree	Agree	Disagree	Neutral	Disagree	Often true	Often true	Rarely true	Sometimes true	Rarely true	Very often or always true	Rarely true	Rarely true	Often true	Rarely true	Often true	Often true	Rarely true	Sometimes true
7/31/2018 14:46	7/31/2018 14:54	EN	Yes, I wish to take the survey.	Male	24	M1	Single	0	N/A	Seldom	Often	Sometimes	Seldom	Never/almost never	Sometimes	Seldom	Sometimes	Seldom	Often	Almost Never	Almost Never	Almost Never	Very Often	Very Often	Almost Never	Very Often	Very Often	Sometimes	Almost Never	Strongly Agree	Disagree	Neutral	Disagree	Neutral	Disagree	Often true	Often true	Rarely true	Rarely true	Often true	Sometimes true	Rarely true	Sometimes true	Rarely true	Never or very rarely true	Often true	Often true	Sometimes true	Sometimes true
7/31/2018 14:53	7/31/2018 15:06	EN	Yes, I wish to take the survey.	Male	32	M1	Married	1	N/A	Seldom	Sometimes	Sometimes	Seldom	Never/almost never	Sometimes	Never/almost never	Seldom	Seldom	Sometimes	Sometimes	Sometimes	Sometimes	Fairly Often	Sometimes	Sometimes	Sometimes	Fairly Often	Fairly Often	Sometimes	Agree	Neutral	Neutral	Disagree	Agree	Disagree	Sometimes true	Often true	Sometimes true	Sometimes true	Very often or always true	Very often or always true	Rarely true	Sometimes true	Sometimes true	Rarely true	Often true	Often true	Sometimes true	Sometimes true
7/31/2018 15:11	7/31/2018 15:22	EN	Yes, I wish to take the survey.	Male	27	M1	Single	0	N/A	Seldom	Seldom	Sometimes	Seldom	Never/almost never	Seldom	Never/almost never	Sometimes	Sometimes	Sometimes	Sometimes	Almost Never	Sometimes	Fairly Often	Fairly Often	Almost Never	Sometimes	Fairly Often	Almost Never	Almost Never	Agree	Disagree	Agree	Disagree	Agree	Disagree	Never or very rarely true	Often true	Rarely true	Sometimes true	Often true	Often true	Rarely true	Sometimes true	Sometimes true	Often true	Sometimes true	Often true	Rarely true	Often true
7/31/2018 15:12	7/31/2018 15:15	EN	Yes, I wish to take the survey.	Female	22	M1	Single	0	thread 1	Sometimes	Often	Sometimes	Sometimes	Never/almost never	Never/almost never	Never/almost never	Never/almost never	Never/almost never	Always	Never	Never	Never	Never	Never	Never	Never	Very Often	Never	Never	Agree	Strongly Disagree	Agree	Strongly Disagree	Strongly Agree	Disagree	Very often or always true	Very often or always true	Never or very rarely true	Never or very rarely true	Very often or always true	Very often or always true	Rarely true	Sometimes true	Never or very rarely true	Often true	Very often or always true	Very often or always true	Rarely true	Rarely true
7/31/2018 15:37	7/31/2018 15:42	EN	Yes, I wish to take the survey.	Male	24	M1	In a dating relationship, not living together	0	N/A	Sometimes	Often	Sometimes	Seldom	Seldom	Seldom	Sometimes	Sometimes	Seldom	Often	Never	Almost Never	Fairly Often	Fairly Often	Fairly Often	Almost Never	Fairly Often	Fairly Often	Sometimes	Sometimes	Neutral	Disagree	Agree	Disagree	Neutral	Disagree	Sometimes true	Often true	Sometimes true	Rarely true	Sometimes true	Sometimes true	Rarely true	Rarely true	Rarely true	Rarely true	Sometimes true	Sometimes true	Rarely true	Rarely true
7/31/2018 15:49	7/31/2018 16:33	EN	Yes, I wish to take the survey.	Female	27	M1	Single	0	n/a	Sometimes	Sometimes	Seldom	Seldom	Never/almost never	Sometimes	Never/almost never	Never/almost never	Never/almost never	Always	Never	Almost Never	Sometimes	Very Often	Very Often	Never	Fairly Often	Fairly Often	Never	Never	Agree	Disagree	Agree	Strongly Disagree	Agree	Disagree	Sometimes true	Often true	Never or very rarely true	Never or very rarely true	Very often or always true	Very often or always true	Rarely true	Rarely true	Never or very rarely true	Often true	Often true	Often true	Rarely true	Never or very rarely true
7/31/2018 16:11	7/31/2018 16:20	EN	Yes, I wish to take the survey.	Female	25	M1	Single	0	N/A	Sometimes	Sometimes	Seldom	Seldom	Seldom	Seldom	Seldom	Seldom	Seldom	Often	Almost Never	Never	Almost Never	Very Often	Very Often	Never	Very Often	Very Often	Never	Never	Strongly Agree	Strongly Disagree	Strongly Agree	Strongly Disagree	Agree	Strongly Disagree	Very often or always true	Very often or always true	Rarely true	Never or very rarely true	Very often or always true	Very often or always true	Never or very rarely true	Never or very rarely true	Never or very rarely true	Very often or always true	Very often or always true	Very often or always true	Never or very rarely true	Often true
7/31/2018 16:18	7/31/2018 16:23	EN	Yes, I wish to take the survey.	Female	22	M1	In a dating relationship, not living together	0	N/A	Sometimes	Often	Sometimes	Sometimes	Seldom	Sometimes	Sometimes	Sometimes	Seldom	Sometimes	Sometimes	Almost Never	Sometimes	Sometimes	Fairly Often	Almost Never	Fairly Often	Fairly Often	Almost Never	Almost Never	Disagree	Agree	Disagree	Agree	Neutral	Agree	Sometimes true	Often true	Sometimes true	Sometimes true	Often true	Often true	Rarely true	Sometimes true	Rarely true	Sometimes true	Often true	Often true	Rarely true	Rarely true
7/31/2018 16:19	7/31/2018 16:25	EN	Yes, I wish to take the survey.	Female	23	M1	Single	0	N/A	Sometimes	Sometimes	Sometimes	Sometimes	Sometimes	Sometimes	Sometimes	Sometimes	Sometimes	Sometimes	Almost Never	Almost Never	Sometimes	Fairly Often	Fairly Often	Almost Never	Fairly Often	Fairly Often	Almost Never	Almost Never	Neutral	Neutral	Neutral	Neutral	Neutral	Neutral	Sometimes true	Sometimes true	Sometimes true	Rarely true	Rarely true	Sometimes true	Sometimes true	Rarely true	Sometimes true	Sometimes true	Sometimes true	Often true	Rarely true	Sometimes true
7/31/2018 16:35	7/31/2018 16:42	EN	Yes, I wish to take the survey.	Female	23	M1	In a dating relationship, not living together	0	N/A	Sometimes	Often	Seldom	Often	Seldom	Often	Seldom	Seldom	Seldom	Often	Almost Never	Never	Sometimes	Fairly Often	Very Often	Never	Fairly Often	Fairly Often	Almost Never	Never	Agree	Neutral	Neutral	Disagree	Agree	Strongly Disagree	Rarely true	Sometimes true	Rarely true	Sometimes true	Sometimes true	Often true	Sometimes true	Sometimes true	Sometimes true	Sometimes true	Often true	Rarely true	Rarely true	Sometimes true
7/31/2018 16:40	7/31/2018 16:47	EN	Yes, I wish to take the survey.	Female	23	M1	In a dating relationship, not living together	0	Thread 1	Sometimes	Sometimes	Sometimes	Sometimes	Seldom	Sometimes	Seldom	Sometimes	Sometimes	Sometimes	Sometimes	Sometimes	Sometimes	Sometimes	Sometimes	Almost Never	Fairly Often	Fairly Often	Sometimes	Almost Never	Agree	Disagree	Neutral	Neutral	Agree	Neutral	Sometimes true	Rarely true	Rarely true	Rarely true	Sometimes true	Sometimes true	Often true	Sometimes true	Rarely true	Sometimes true	Sometimes true	Sometimes true	Rarely true	Rarely true
7/31/2018 16:49	7/31/2018 16:53	EN	Yes, I wish to take the survey.	Male	23	M1	Living with significant other	0	N/A	Seldom	Sometimes	Sometimes	Seldom	Never/almost never	Seldom	Never/almost never	Never/almost never	Never/almost never	Often	Sometimes	Sometimes	Sometimes	Fairly Often	Sometimes	Sometimes	Sometimes	Fairly Often	Fairly Often	Sometimes	Agree	Disagree	Agree	Disagree	Disagree	Disagree	Often true	Sometimes true	Rarely true	Sometimes true	Often true	Often true	Sometimes true	Rarely true	Sometimes true	Often true	Often true	Often true	Sometimes true	Rarely true
7/31/2018 16:50	8/1/2018 14:53	EN	Yes, I wish to take the survey.	Male	28	M1	Single	0	N/A	Seldom	Sometimes	Seldom	Seldom	Never/almost never	Seldom	Seldom	Seldom	Seldom	Often	Sometimes	Fairly Often	Sometimes	Sometimes	Sometimes	Almost Never	Fairly Often	Fairly Often	Sometimes	Almost Never	Agree	Disagree	Agree	Disagree	Neutral	Disagree	Sometimes true	Sometimes true	Rarely true	Rarely true	Very often or always true	Very often or always true	Sometimes true	Sometimes true	Sometimes true	Sometimes true	Often true	Sometimes true	Sometimes true	Sometimes true
7/31/2018 16:52	7/31/2018 22:26	EN	Yes, I wish to take the survey.	Male	30	M1	In a dating relationship, not living together	0	N/A	Seldom	Sometimes	Sometimes	Seldom	Never/almost never	Sometimes	Seldom	Never/almost never	Never/almost never	Always	Almost Never	Almost Never	Sometimes	Very Often	Very Often	Almost Never	Very Often	Fairly Often	Almost Never	Never	Strongly Agree	Disagree	Strongly Agree	Disagree	Agree	Disagree	Never or very rarely true	Often true	Rarely true	Never or very rarely true	Very often or always true	Often true	Never or very rarely true	Rarely true	Never or very rarely true	Often true	Often true	Very often or always true	Never or very rarely true	Never or very rarely true
7/31/2018 17:08	7/31/2018 17:14	EN	Yes, I wish to take the survey.	Female	30	M1	Single	0	N/A	Never/almost never	Never/almost never	Sometimes	Sometimes	Seldom	Seldom	Sometimes	Never/almost never	Never/almost never	Often	Almost Never	Never	Never	Very Often	Fairly Often	Never	Very Often	Very Often	Never	Never	Strongly Agree	Strongly Disagree	Strongly Agree	Strongly Disagree	Strongly Agree	Strongly Disagree	Sometimes true	Sometimes true	Never or very rarely true	Never or very rarely true	Often true	Very often or always true	Sometimes true	Rarely true	Rarely true	Often true	Sometimes true	Sometimes true	Rarely true	Rarely true
7/31/2018 17:10	7/31/2018 17:16	EN	Yes, I wish to take the survey.	Male	20	M1	Single	0	N/A	Seldom	Seldom	Sometimes	Seldom	Seldom	Seldom	Seldom	Seldom	Seldom	Always	Never	Never	Fairly Often	Very Often	Fairly Often	Never	Very Often	Very Often	Never	Never	Strongly Agree	Strongly Disagree	Disagree	Disagree	Neutral	Disagree	Very often or always true	Sometimes true	Sometimes true	Sometimes true	Very often or always true	Rarely true	Sometimes true	Often true	Sometimes true	Often true	Sometimes true	Sometimes true	Rarely true	Often true
7/31/2018 17:10	7/31/2018 17:17	EN	Yes, I wish to take the survey.	Female	25	M1	Single	0	N/A	Sometimes	Often	Sometimes	Sometimes	Seldom	Seldom	Seldom	Seldom	Seldom	Often	Fairly Often	Fairly Often	Fairly Often	Sometimes	Sometimes	Sometimes	Fairly Often	Sometimes	Almost Never	Almost Never	Agree	Agree	Agree	Disagree	Agree	Disagree	Sometimes true	Often true	Often true	Sometimes true	Sometimes true	Sometimes true	Rarely true	Sometimes true	Sometimes true	Sometimes true	Sometimes true	Often true	Sometimes true	Often true
7/31/2018 17:27	7/31/2018 17:53	EN	Yes, I wish to take the survey.	Male	25	M1	Living with significant other	0	N/A	Seldom	Always	Seldom	Seldom	Never/almost never	Never/almost never	Seldom	Never/almost never	Never/almost never	Sometimes	Never	Never	Almost Never	Fairly Often	Fairly Often	Never	Very Often	Fairly Often	Almost Never	Almost Never	Agree	Strongly Disagree	Disagree	Disagree	Agree	Disagree	Rarely true	Sometimes true	Rarely true	Rarely true	Never or very rarely true	Often true	Sometimes true	Rarely true	Never or very rarely true	Often true	Often true	Sometimes true	Rarely true	Never or very rarely true
7/31/2018 17:55	7/31/2018 18:00	EN	Yes, I wish to take the survey.	Male	23	M1	Married	0	N/A	Often	Often	Sometimes	Often	Sometimes	Sometimes	Sometimes	Often	Sometimes	Seldom	Sometimes	Sometimes	Sometimes	Fairly Often	Fairly Often	Sometimes	Sometimes	Sometimes	Sometimes	Sometimes	Neutral	Neutral	Neutral	Agree	Disagree	Agree	Often true	Rarely true	Sometimes true	Often true	Sometimes true	Often true	Often true	Often true	Often true	Rarely true	Sometimes true	Rarely true	Often true	Often true
7/31/2018 18:29	7/31/2018 18:39	EN	Yes, I wish to take the survey.	Male	30	M1	Married	2	N/A	Sometimes	Sometimes	Sometimes	Seldom	Seldom	Sometimes	Never/almost never	Seldom	Seldom	Often	Almost Never	Almost Never	Fairly Often	Very Often	Sometimes	Almost Never	Fairly Often	Fairly Often	Almost Never	Almost Never	Strongly Agree	Strongly Disagree	Agree	Disagree	Agree	Strongly Disagree	Very often or always true	Often true	Rarely true	Rarely true	Often true	Very often or always true	Never or very rarely true	Sometimes true	Rarely true	Often true	Often true	Very often or always true	Rarely true	Sometimes true
7/31/2018 18:41	7/31/2018 18:46	EN	Yes, I wish to take the survey.	Female	22	M1	Married	0	N/A	Sometimes	Often	Seldom	Sometimes	Seldom	Sometimes	Seldom	Seldom	Seldom	Often	Almost Never	Never	Sometimes	Very Often	Fairly Often	Never	Very Often	Very Often	Never	Never	Neutral	Disagree	Disagree	Agree	Disagree	Agree	Rarely true	Never or very rarely true	Rarely true	Sometimes true	Often true	Rarely true	Often true	Sometimes true	Rarely true	Sometimes true	Rarely true	Rarely true	Sometimes true	Rarely true
7/31/2018 19:05	7/31/2018 19:14	EN	Yes, I wish to take the survey.	Male	26	M1	Married	0	N/A	Never/almost never	Sometimes	Never/almost never	Seldom	Never/almost never	Never/almost never	Never/almost never	Never/almost never	Never/almost never	Often	Never	Never	Sometimes	Fairly Often	Very Often	Almost Never	Very Often	Very Often	Almost Never	Never	Strongly Agree	Strongly Disagree	Agree	Disagree	Agree	Disagree	Never or very rarely true	Often true	Never or very rarely true	Never or very rarely true	Very often or always true	Very often or always true	Never or very rarely true	Often true	Never or very rarely true	Often true	Often true	Often true	Sometimes true	Often true
7/31/2018 19:09	7/31/2018 19:14	EN	Yes, I wish to take the survey.	Female	25	M1	In a dating relationship, not living together	0	NA	Sometimes	Often	Often	Sometimes	Seldom	Sometimes	Seldom	Sometimes	Seldom	Sometimes	Sometimes	Fairly Often	Fairly Often	Fairly Often	Sometimes	Almost Never	Fairly Often	Fairly Often	Sometimes	Almost Never	Agree	Disagree	Neutral	Disagree	Neutral	Neutral	Often true	Very often or always true	Sometimes true	Sometimes true	Rarely true	Sometimes true	Never or very rarely true	Sometimes true	Never or very rarely true	Very often or always true	Rarely true	Sometimes true	Sometimes true	Rarely true
7/31/2018 19:37	7/31/2018 19:40	EN	Yes, I wish to take the survey.	Male	23	M1	Single	0	N/A	Often	Often	Often	Often	Seldom	Often	Often	Often	Often	Sometimes	Almost Never	Almost Never	Sometimes	Fairly Often	Fairly Often	Almost Never	Fairly Often	Fairly Often	Almost Never	Almost Never	Agree	Disagree	Agree	Agree	Neutral	Neutral	Rarely true	Rarely true	Sometimes true	Sometimes true	Sometimes true	Often true	Sometimes true	Sometimes true	Sometimes true	Sometimes true	Sometimes true	Rarely true	Rarely true	Rarely true
7/31/2018 19:55	8/1/2018 9:55	EN	Yes, I wish to take the survey.	Female	22	M1	Living with significant other	0	N/A	Sometimes	Sometimes	Seldom	Sometimes	Never/almost never	Seldom	Seldom	Sometimes	Seldom	Often	Fairly Often	Almost Never	Fairly Often	Fairly Often	Sometimes	Almost Never	Fairly Often	Fairly Often	Sometimes	Almost Never	Agree	Agree	Disagree	Disagree	Agree	Neutral	Sometimes true	Sometimes true	Rarely true	Rarely true	Sometimes true	Often true	Often true	Rarely true	Never or very rarely true	Often true	Sometimes true	Sometimes true	Sometimes true	Rarely true
7/31/2018 20:12	7/31/2018 20:22	EN	Yes, I wish to take the survey.	Female	22	M1	Single	0	N/A	Seldom	Often	Seldom	Sometimes	Seldom	Seldom	Never/almost never	Seldom	Never/almost never	Always	Almost Never	Almost Never	Sometimes	Fairly Often	Sometimes	Sometimes	Fairly Often	Fairly Often	Sometimes	Sometimes	Disagree	Agree	Disagree	Agree	Disagree	Agree	Sometimes true	Rarely true	Sometimes true	Sometimes true	Sometimes true	Often true	Often true	Often true	Rarely true	Often true	Rarely true	Sometimes true	Often true	Sometimes true
7/31/2018 20:28	7/31/2018 20:34	EN	Yes, I wish to take the survey.	Female	22	M1	In a dating relationship, not living together	0	N/A	Sometimes	Often	Sometimes	Often	Sometimes	Often	Seldom	Sometimes	Sometimes	Often	Almost Never	Almost Never	Sometimes	Sometimes	Fairly Often	Almost Never	Fairly Often	Fairly Often	Sometimes	Sometimes	Agree	Disagree	Neutral	Neutral	Disagree	Disagree	Often true	Often true	Sometimes true	Never or very rarely true	Often true	Sometimes true	Rarely true	Sometimes true	Never or very rarely true	Often true	Often true	Often true	Sometimes true	Sometimes true
7/31/2018 21:02	7/31/2018 21:09	EN	Yes, I wish to take the survey.	Female	23	M1	Single	0	N/A	Sometimes	Sometimes	Sometimes	Sometimes	Seldom	Sometimes	Seldom	Seldom	Seldom	Often	Almost Never	Never	Sometimes	Very Often	Very Often	Almost Never	Very Often	Very Often	Sometimes	Never	Strongly Agree	Strongly Disagree	Agree	Strongly Disagree	Agree	Disagree	Often true	Sometimes true	Rarely true	Rarely true	Often true	Often true	Sometimes true	Rarely true	Never or very rarely true	Sometimes true	Sometimes true	Sometimes true	Rarely true	Never or very rarely true
7/31/2018 21:26	7/31/2018 21:35	EN	Yes, I wish to take the survey.	Male	25	M1	In a dating relationship, not living together	0	N/A	Sometimes	Always	Seldom	Seldom	Never/almost never	Seldom	Never/almost never	Sometimes	Seldom	Sometimes	Never	Never	Sometimes	Fairly Often	Very Often	Almost Never	Fairly Often	Fairly Often	Almost Never	Almost Never	Agree	Disagree	Agree	Disagree	Disagree	Disagree	Never or very rarely true	Rarely true	Sometimes true	Never or very rarely true	Rarely true	Sometimes true	Often true	Sometimes true	Never or very rarely true	Rarely true	Never or very rarely true	Rarely true	Sometimes true	Rarely true
7/31/2018 21:29	8/1/2018 10:14	EN	Yes, I wish to take the survey.	Female	23	M1	Single	0	N/A	Sometimes	Sometimes	Seldom	Sometimes	Seldom	Often	Sometimes	Seldom	Seldom	Often	Sometimes	Almost Never	Sometimes	Fairly Often	Fairly Often	Almost Never	Fairly Often	Fairly Often	Sometimes	Almost Never	Agree	Disagree	Neutral	Disagree	Neutral	Disagree	Very often or always true	Sometimes true	Rarely true	Rarely true	Often true	Often true	Sometimes true	Rarely true	Sometimes true	Often true	Often true	Sometimes true	Sometimes true	Sometimes true
7/31/2018 21:40	7/31/2018 21:45	EN	Yes, I wish to take the survey.	Male	22	M1	Single	0	N/A	Seldom	Sometimes	Never/almost never	Seldom	Never/almost never	Never/almost never	Never/almost never	Never/almost never	Never/almost never	Always	Never	Almost Never	Almost Never	Very Often	Fairly Often	Fairly Often	Sometimes	Very Often	Almost Never	Never	Strongly Agree	Strongly Disagree	Disagree	Disagree	Agree	Disagree	Very often or always true	Often true	Rarely true	Never or very rarely true	Often true	Rarely true	Rarely true	Rarely true	Never or very rarely true	Sometimes true	Often true	Often true	Rarely true	Never or very rarely true
7/31/2018 21:47	7/31/2018 21:56	EN	Yes, I wish to take the survey.	Male	22	M1	Single	0	N/A	Sometimes	Seldom	Seldom	Sometimes	Never/almost never	Seldom	Never/almost never	Never/almost never	Never/almost never	Always	Never	Never	Never	Very Often	Very Often	Never	Very Often	Very Often	Never	Never	Strongly Agree	Strongly Disagree	Strongly Agree	Strongly Disagree	Strongly Agree	Strongly Disagree	Rarely true	Often true	Rarely true	Rarely true	Often true	Sometimes true	Rarely true	Rarely true	Rarely true	Sometimes true	Sometimes true	Often true	Rarely true	Never or very rarely true
7/31/2018 21:52	7/31/2018 21:58	EN	Yes, I wish to take the survey.	Female	21	M1	Single	0	N/A	Sometimes	Sometimes	Sometimes	Seldom	Seldom	Sometimes	Seldom	Sometimes	Sometimes	Often	Almost Never	Almost Never	Almost Never	Sometimes	Sometimes	Sometimes	Sometimes	Sometimes	Sometimes	Almost Never	Neutral	Neutral	Neutral	Neutral	Neutral	Neutral	Often true	Sometimes true	Sometimes true	Rarely true	Sometimes true	Often true	Sometimes true	Sometimes true	Rarely true	Sometimes true	Often true	Sometimes true	Sometimes true	Rarely true
7/31/2018 22:01	7/31/2018 22:05	EN	Yes, I wish to take the survey.	Female	24	M1	Single	0	N/A	Seldom	Sometimes	Sometimes	Often	Sometimes	Often	Sometimes	Seldom	Never/almost never	Often	Sometimes	Sometimes	Fairly Often	Fairly Often	Fairly Often	Almost Never	Fairly Often	Fairly Often	Almost Never	Almost Never	Agree	Agree	Neutral	Disagree	Neutral	Disagree	Often true	Often true	Sometimes true	Rarely true	Often true	Sometimes true	Sometimes true	Sometimes true	Rarely true	Often true	Often true	Sometimes true	Sometimes true	Often true
7/31/2018 22:01	7/31/2018 22:08	EN	Yes, I wish to take the survey.	Male	23	M1	In a dating relationship, not living together	0	N/A	Sometimes	Seldom	Seldom	Sometimes	Seldom	Sometimes	Sometimes	Seldom	Never/almost never	Often	Almost Never	Almost Never	Sometimes	Fairly Often	Fairly Often	Almost Never	Fairly Often	Fairly Often	Almost Never	Never	Agree	Neutral	Agree	Neutral	Agree	Disagree	Often true	Sometimes true	Rarely true	Sometimes true	Often true	Sometimes true	Rarely true	Rarely true	Sometimes true	Sometimes true	Often true	Often true	Rarely true	Rarely true
7/31/2018 22:06	7/31/2018 22:13	EN	Yes, I wish to take the survey.	Male	36	M1	Living with significant other	0	N/A	Seldom	Sometimes	Sometimes	Sometimes	Never/almost never	Seldom	Never/almost never	Seldom	Seldom	Often	Almost Never	Never	Sometimes	Very Often	Fairly Often	Never	Very Often	Very Often	Never	Never	Strongly Agree	Strongly Disagree	Strongly Agree	Strongly Disagree	Agree	Strongly Disagree	Very often or always true	Very often or always true	Rarely true	Never or very rarely true	Often true	Very often or always true	Never or very rarely true	Rarely true	Rarely true	Very often or always true	Very often or always true	Very often or always true	Never or very rarely true	Never or very rarely true
7/31/2018 22:08	7/31/2018 22:13	EN	Yes, I wish to take the survey.	Female	22	M1	In a dating relationship, not living together	0	N/A	Seldom	Sometimes	Sometimes	Never/almost never	Never/almost never	Never/almost never	Never/almost never	Never/almost never	Never/almost never	Always	Sometimes	Fairly Often	Fairly Often	Fairly Often	Very Often	Almost Never	Fairly Often	Very Often	Sometimes	Never	Strongly Agree	Strongly Disagree	Strongly Agree	Strongly Disagree	Strongly Agree	Strongly Disagree	Very often or always true	Very often or always true	Rarely true	Never or very rarely true	Often true	Very often or always true	Never or very rarely true	Sometimes true	Rarely true	Often true	Very often or always true	Very often or always true	Sometimes true	Never or very rarely true
7/31/2018 22:17	7/31/2018 22:24	EN	Yes, I wish to take the survey.	Male	27	M1	Married	0	N/A	Sometimes	Often	Sometimes	Always	Often	Often	Seldom	Sometimes	Often	Seldom	Fairly Often	Very Often	Fairly Often	Sometimes	Almost Never	Fairly Often	Sometimes	Almost Never	Fairly Often	Sometimes	Strongly Agree	Neutral	Strongly Agree	Disagree	Strongly Agree	Disagree	Rarely true	Sometimes true	Sometimes true	Sometimes true	Very often or always true	Rarely true	Sometimes true	Sometimes true	Sometimes true	Very often or always true	Rarely true	Sometimes true	Sometimes true	Sometimes true
7/31/2018 22:26	7/31/2018 22:34	EN	Yes, I wish to take the survey.	Male	32	M1	In a dating relationship, not living together	0	N/A	Sometimes	Often	Sometimes	Sometimes	Seldom	Sometimes	Seldom	Sometimes	Sometimes	Often	Almost Never	Almost Never	Fairly Often	Very Often	Very Often	Never	Sometimes	Fairly Often	Almost Never	Almost Never	Agree	Disagree	Agree	Disagree	Neutral	Disagree	Rarely true	Sometimes true	Often true	Rarely true	Often true	Rarely true	Sometimes true	Sometimes true	Rarely true	Often true	Sometimes true	Sometimes true	Sometimes true	Sometimes true
7/31/2018 22:56	7/31/2018 23:04	EN	Yes, I wish to take the survey.	Male	39	M1	Single	0	N/A	Seldom	Seldom	Seldom	Sometimes	Seldom	Sometimes	Never/almost never	Seldom	Seldom	Sometimes	Almost Never	Almost Never	Sometimes	Fairly Often	Fairly Often	Sometimes	Fairly Often	Fairly Often	Sometimes	Sometimes	Neutral	Disagree	Neutral	Disagree	Neutral	Agree	Sometimes true	Often true	Sometimes true	Often true	Sometimes true	Often true	Rarely true	Rarely true	Rarely true	Sometimes true	Often true	Often true	Rarely true	Sometimes true
7/31/2018 23:52	7/31/2018 23:57	EN	Yes, I wish to take the survey.	Female	22	M1	Single	0	N/A	Sometimes	Often	Often	Often	Seldom	Sometimes	Sometimes	Sometimes	Seldom	Sometimes	Sometimes	Sometimes	Fairly Often	Fairly Often	Fairly Often	Almost Never	Fairly Often	Sometimes	Sometimes	Sometimes	Disagree	Neutral	Neutral	Neutral	Neutral	Neutral	Often true	Often true	Sometimes true	Rarely true	Often true	Often true	Sometimes true	Sometimes true	Sometimes true	Sometimes true	Often true	Rarely true	Sometimes true	Sometimes true
8/1/2018 0:09	8/1/2018 0:14	EN	Yes, I wish to take the survey.	Male	26	M1	Living with significant other	0	N/A	Seldom	Seldom	Seldom	Seldom	Never/almost never	Seldom	Never/almost never	Never/almost never	Seldom	Often	Almost Never	Almost Never	Sometimes	Fairly Often	Fairly Often	Sometimes	Fairly Often	Fairly Often	Almost Never	Almost Never	Agree	Neutral	Agree	Disagree	Agree	Disagree	Rarely true	Sometimes true	Sometimes true	Rarely true	Often true	Often true	Rarely true	Sometimes true	Rarely true	Sometimes true	Rarely true	Sometimes true	Sometimes true	Sometimes true
8/1/2018 0:47	8/1/2018 0:51	EN	Yes, I wish to take the survey.	Male	23	M1	Single	0	N/A	Sometimes	Often	Sometimes	Often	Sometimes	Sometimes	Seldom	Often	Sometimes	Sometimes	Almost Never	Almost Never	Sometimes	Fairly Often	Sometimes	Almost Never	Sometimes	Sometimes	Sometimes	Sometimes	Disagree	Neutral	Disagree	Agree	Disagree	Neutral	Rarely true	Rarely true	Rarely true	Sometimes true	Sometimes true	Rarely true	Often true	Sometimes true	Sometimes true	Rarely true	Rarely true	Rarely true	Never or very rarely true	Rarely true
8/1/2018 1:01	8/1/2018 1:05	EN	Yes, I wish to take the survey.	Male	22	M1	Single	0	N/A	Always	Often	Often	Seldom	Seldom	Sometimes	Seldom	Sometimes	Sometimes	Always	Sometimes	Never	Almost Never	Very Often	Fairly Often	Never	Fairly Often	Fairly Often	Almost Never	Never	Strongly Agree	Strongly Disagree	Strongly Agree	Disagree	Agree	Disagree	Sometimes true	Rarely true	Often true	Very often or always true	Often true	Very often or always true	Often true	Sometimes true	Very often or always true	Often true	Rarely true	Rarely true	Sometimes true	Often true
8/1/2018 1:18	8/1/2018 1:23	EN	Yes, I wish to take the survey.	Male	24	M1	Single	0	N/A	Seldom	Seldom	Seldom	Seldom	Seldom	Seldom	Seldom	Seldom	Seldom	Often	Almost Never	Almost Never	Almost Never	Fairly Often	Fairly Often	Almost Never	Fairly Often	Fairly Often	Almost Never	Almost Never	Agree	Disagree	Agree	Disagree	Agree	Disagree	Often true	Often true	Rarely true	Rarely true	Often true	Often true	Rarely true	Sometimes true	Sometimes true	Sometimes true	Sometimes true	Sometimes true	Sometimes true	Sometimes true
8/1/2018 6:06	8/1/2018 6:11	EN	Yes, I wish to take the survey.	Male	27	M1	Single	0	N/A	Seldom	Often	Sometimes	Seldom	Never/almost never	Seldom	Seldom	Seldom	Seldom	Often	Almost Never	Almost Never	Almost Never	Fairly Often	Sometimes	Almost Never	Fairly Often	Sometimes	Almost Never	Almost Never	Strongly Agree	Disagree	Agree	Disagree	Agree	Neutral	Often true	Sometimes true	Rarely true	Sometimes true	Often true	Often true	Sometimes true	Often true	Sometimes true	Sometimes true	Sometimes true	Sometimes true	Sometimes true	Rarely true
8/1/2018 7:31	8/1/2018 7:38	EN	Yes, I wish to take the survey.	Male	26	M1	Single	0	N/A	Seldom	Sometimes	Sometimes	Sometimes	Never/almost never	Sometimes	Seldom	Seldom	Seldom	Often	Almost Never	Almost Never	Sometimes	Very Often	Fairly Often	Very Often	Very Often	Fairly Often	Almost Never	Almost Never	Agree	Strongly Disagree	Agree	Strongly Disagree	Neutral	Disagree	Sometimes true	Sometimes true	Sometimes true	Sometimes true	Sometimes true	Often true	Sometimes true	Sometimes true	Rarely true	Sometimes true	Often true	Sometimes true	Sometimes true	Rarely true
8/1/2018 8:10	8/1/2018 8:15	EN	Yes, I wish to take the survey.	Male	22	M1	In a dating relationship, not living together	0	N/A	Sometimes	Seldom	Seldom	Sometimes	Seldom	Seldom	Never/almost never	Seldom	Never/almost never	Often	Almost Never	Almost Never	Almost Never	Fairly Often	Fairly Often	Almost Never	Fairly Often	Fairly Often	Almost Never	Almost Never	Agree	Disagree	Agree	Disagree	Agree	Disagree	Sometimes true	Often true	Rarely true	Rarely true	Often true	Often true	Rarely true	Rarely true	Rarely true	Often true	Often true	Sometimes true	Rarely true	Sometimes true
8/1/2018 8:17	8/1/2018 8:23	EN	Yes, I wish to take the survey.	Male	22	M1	Single	0	N/A	Sometimes	Seldom	Seldom	Sometimes	Never/almost never	Seldom	Sometimes	Seldom	Seldom	Always	Sometimes	Almost Never	Sometimes	Very Often	Sometimes	Almost Never	Fairly Often	Fairly Often	Almost Never	Never	Disagree	Disagree	Agree	Agree	Neutral	Disagree	Often true	Often true	Rarely true	Sometimes true	Often true	Often true	Rarely true	Rarely true	Never or very rarely true	Often true	Sometimes true	Very often or always true	Rarely true	Rarely true
8/1/2018 8:50	8/1/2018 8:57	EN	Yes, I wish to take the survey.	Female	26	M1	In a dating relationship, not living together	0	N/A	Sometimes	Often	Sometimes	Often	Seldom	Sometimes	Never/almost never	Seldom	Seldom	Often	Fairly Often	Almost Never	Sometimes	Fairly Often	Fairly Often	Almost Never	Sometimes	Fairly Often	Sometimes	Never	Strongly Agree	Strongly Disagree	Strongly Agree	Strongly Disagree	Strongly Agree	Strongly Disagree	Sometimes true	Often true	Never or very rarely true	Sometimes true	Often true	Often true	Never or very rarely true	Never or very rarely true	Never or very rarely true	Often true	Often true	Sometimes true	Never or very rarely true	Sometimes true
8/1/2018 9:32	8/1/2018 9:39	EN	Yes, I wish to take the survey.	Male	24	M1	Married	0	N/A	Seldom	Sometimes	Sometimes	Seldom	Never/almost never	Sometimes	Never/almost never	Seldom	Seldom	Often	Almost Never	Almost Never	Sometimes	Fairly Often	Fairly Often	Never	Fairly Often	Very Often	Sometimes	Never	Agree	Disagree	Agree	Disagree	Agree	Disagree	Rarely true	Often true	Rarely true	Never or very rarely true	Rarely true	Rarely true	Rarely true	Sometimes true	Rarely true	Often true	Rarely true	Often true	Rarely true	Rarely true
8/1/2018 9:41	8/1/2018 9:46	EN	Yes, I wish to take the survey.	Male	23	M1	Single	0	N/A	Often	Often	Sometimes	Sometimes	Never/almost never	Sometimes	Seldom	Seldom	Seldom	Often	Sometimes	Sometimes	Sometimes	Fairly Often	Fairly Often	Almost Never	Fairly Often	Fairly Often	Sometimes	Almost Never	Agree	Disagree	Agree	Disagree	Disagree	Disagree	Rarely true	Rarely true	Often true	Never or very rarely true	Sometimes true	Very often or always true	Often true	Often true	Rarely true	Sometimes true	Never or very rarely true	Rarely true	Often true	Sometimes true
8/1/2018 9:42	8/1/2018 9:48	EN	Yes, I wish to take the survey.	Male	24	M1	In a dating relationship, not living together	0	N/A	Sometimes	Often	Often	Sometimes	Never/almost never	Seldom	Sometimes	Never/almost never	Never/almost never	Sometimes	Almost Never	Never	Almost Never	Fairly Often	Fairly Often	Almost Never	Fairly Often	Fairly Often	Almost Never	Never	Agree	Neutral	Agree	Disagree	Neutral	Disagree	Often true	Often true	Rarely true	Rarely true	Often true	Rarely true	Rarely true	Rarely true	Rarely true	Sometimes true	Often true	Rarely true	Rarely true	Rarely true
8/1/2018 9:45	8/1/2018 9:59	EN	Yes, I wish to take the survey.	Male	22	M1	Single	0	N/A	Seldom	Seldom	Seldom	Seldom	Seldom	Sometimes	Seldom	Seldom	Never/almost never	Seldom	Never	Almost Never	Almost Never	Fairly Often	Sometimes	Never	Fairly Often	Fairly Often	Almost Never	Almost Never	Agree	Disagree	Neutral	Disagree	Agree	Disagree	Often true	Rarely true	Rarely true	Rarely true	Sometimes true	Sometimes true	Rarely true	Sometimes true	Rarely true	Often true	Sometimes true	Often true	Sometimes true	Sometimes true
8/1/2018 9:47	8/1/2018 9:55	EN	Yes, I wish to take the survey.	Female	23	M1	Single	0	N/A	Never/almost never	Seldom	Never/almost never	Never/almost never	Never/almost never	Never/almost never	Seldom	Never/almost never	Never/almost never	Often	Almost Never	Never	Never	Fairly Often	Very Often	Very Often	Very Often	Very Often	Almost Never	Never	Strongly Agree	Strongly Disagree	Strongly Agree	Strongly Disagree	Strongly Agree	Strongly Disagree	Often true	Often true	Rarely true	Never or very rarely true	Very often or always true	Never or very rarely true	Rarely true	Sometimes true	Never or very rarely true	Very often or always true	Very often or always true	Often true	Rarely true	Never or very rarely true
8/1/2018 9:51	8/1/2018 9:55	EN	Yes, I wish to take the survey.	Male	22	M1	In a dating relationship, not living together	0	N/A	Sometimes	Sometimes	Sometimes	Sometimes	Seldom	Sometimes	Seldom	Sometimes	Sometimes	Sometimes	Sometimes	Sometimes	Fairly Often	Fairly Often	Fairly Often	Sometimes	Sometimes	Sometimes	Sometimes	Sometimes	Agree	Disagree	Agree	Disagree	Agree	Disagree	Rarely true	Often true	Sometimes true	Sometimes true	Sometimes true	Often true	Rarely true	Sometimes true	Sometimes true	Sometimes true	Sometimes true	Sometimes true	Sometimes true	Sometimes true
8/1/2018 9:52	8/1/2018 9:57	EN	Yes, I wish to take the survey.	Male	24	M1	Single	0	N/A	Sometimes	Often	Seldom	Never/almost never	Never/almost never	Sometimes	Never/almost never	Never/almost never	Never/almost never	Always	Almost Never	Almost Never	Fairly Often	Very Often	Fairly Often	Never	Fairly Often	Fairly Often	Sometimes	Never	Strongly Agree	Disagree	Agree	Strongly Disagree	Strongly Agree	Strongly Disagree	Rarely true	Rarely true	Often true	Often true	Often true	Often true	Very often or always true	Very often or always true	Very often or always true	Often true	Never or very rarely true	Rarely true	Very often or always true	Very often or always true
8/1/2018 9:56	8/1/2018 9:57	EN	Yes, I wish to take the survey.	Female	22	M1	Single	0	N/A	Sometimes	Sometimes	Sometimes	Sometimes	Sometimes	Sometimes	Sometimes	Sometimes	Sometimes	Sometimes	Sometimes	Sometimes	Sometimes	Sometimes	Sometimes	Sometimes	Sometimes	Sometimes	Sometimes	Sometimes	Neutral	Neutral	Neutral	Neutral	Neutral	Neutral	Sometimes true	Sometimes true	Sometimes true	Sometimes true	Sometimes true	Sometimes true	Sometimes true	Sometimes true	Sometimes true	Sometimes true	Sometimes true	Sometimes true	Sometimes true	Sometimes true
8/1/2018 9:56	8/1/2018 10:00	EN	Yes, I wish to take the survey.	Female	21	M1	Single	0	NA	Sometimes	Often	Sometimes	Seldom	Never/almost never	Sometimes	Seldom	Seldom	Never/almost never	Always	Almost Never	Almost Never	Sometimes	Very Often	Fairly Often	Almost Never	Fairly Often	Very Often	Fairly Often	Sometimes	Agree	Disagree	Agree	Disagree	Strongly Agree	Strongly Disagree	Never or very rarely true	Often true	Never or very rarely true	Never or very rarely true	Often true	Never or very rarely true	Never or very rarely true	Sometimes true	Never or very rarely true	Sometimes true	Sometimes true	Often true	Sometimes true	Never or very rarely true
8/1/2018 9:59	8/1/2018 10:05	EN	Yes, I wish to take the survey.	Female	22	M1	In a dating relationship, not living together	0	N/A	Sometimes	Often	Seldom	Seldom	Seldom	Sometimes	Seldom	Seldom	Seldom	Seldom	Sometimes	Almost Never	Sometimes	Fairly Often	Fairly Often	Almost Never	Sometimes	Fairly Often	Sometimes	Almost Never	Agree	Neutral	Agree	Neutral	Disagree	Neutral	Rarely true	Sometimes true	Rarely true	Rarely true	Sometimes true	Often true	Rarely true	Rarely true	Rarely true	Sometimes true	Often true	Often true	Rarely true	Rarely true
8/1/2018 10:02	8/1/2018 14:52	EN	Yes, I wish to take the survey.	Female	24	M1	Single	0	N/A	Sometimes	Sometimes	Seldom	Sometimes	Seldom	Often	Never/almost never	Seldom	Seldom	Often	Almost Never	Sometimes	Fairly Often	Sometimes	Fairly Often	Sometimes	Fairly Often	Sometimes	Sometimes	Fairly Often	Agree	Disagree	Agree	Disagree	Agree	Disagree	Very often or always true	Very often or always true	Sometimes true	Sometimes true	Very often or always true	Very often or always true	Never or very rarely true	Never or very rarely true	Sometimes true	Often true	Very often or always true	Very often or always true	Rarely true	Sometimes true
8/1/2018 10:10	8/1/2018 10:15	EN	Yes, I wish to take the survey.	Male	28	M1	In a dating relationship, not living together	0	Thread 1	Sometimes	Often	Sometimes	Seldom	Seldom	Sometimes	Seldom	Seldom	Seldom	Sometimes	Sometimes	Sometimes	Almost Never	Very Often	Almost Never	Sometimes	Fairly Often	Almost Never	Fairly Often	Sometimes	Strongly Agree	Disagree	Agree	Disagree	Disagree	Neutral	Rarely true	Rarely true	Sometimes true	Sometimes true	Sometimes true	Never or very rarely true	Often true	Rarely true	Sometimes true	Sometimes true	Rarely true	Rarely true	Sometimes true	Sometimes true
8/1/2018 10:11	8/1/2018 10:19	EN	Yes, I wish to take the survey.	Female	23	M1	Living with significant other	0	NA	Sometimes	Often	Sometimes	Sometimes	Never/almost never	Sometimes	Seldom	Seldom	Never/almost never	Always	Fairly Often	Fairly Often	Very Often	Almost Never	Never	Fairly Often	Sometimes	Almost Never	Fairly Often	Fairly Often	Agree	Neutral	Neutral	Neutral	Neutral	Strongly Disagree	Often true	Sometimes true	Rarely true	Rarely true	Sometimes true	Never or very rarely true	Sometimes true	Rarely true	Sometimes true	Often true	Often true	Sometimes true	Rarely true	Sometimes true
8/1/2018 10:11	8/1/2018 10:22	EN	Yes, I wish to take the survey.	Male	24	M1	In a dating relationship, not living together	0	n/a	Sometimes	Sometimes	Sometimes	Sometimes	Seldom	Sometimes	Seldom	Seldom	Seldom	Often	Never	Never	Almost Never	Very Often	Very Often	Never	Very Often	Very Often	Never	Never	Strongly Agree	Strongly Disagree	Strongly Agree	Strongly Disagree	Strongly Agree	Strongly Disagree	Sometimes true	Sometimes true	Rarely true	Never or very rarely true	Very often or always true	Often true	Rarely true	Rarely true	Never or very rarely true	Very often or always true	Sometimes true	Sometimes true	Sometimes true	Never or very rarely true
8/1/2018 10:14	8/1/2018 10:22	EN	Yes, I wish to take the survey.	Male	23	M1	Married	0	N/A	Often	Sometimes	Seldom	Often	Sometimes	Sometimes	Never/almost never	Never/almost never	Never/almost never	Often	Sometimes	Never	Sometimes	Fairly Often	Fairly Often	Sometimes	Sometimes	Sometimes	Sometimes	Sometimes	Disagree	Agree	Disagree	Agree	Disagree	Agree	Rarely true	Never or very rarely true	Sometimes true	Very often or always true	Rarely true	Sometimes true	Very often or always true	Very often or always true	Very often or always true	Sometimes true	Sometimes true	Rarely true	Often true	Rarely true
8/1/2018 10:14	8/1/2018 10:23	EN	Yes, I wish to take the survey.	Female	21	M1	In a dating relationship, not living together	0	N/a	Often	Always	Always	Sometimes	Seldom	Often	Often	Often	Sometimes	Often	Sometimes	Almost Never	Fairly Often	Fairly Often	Fairly Often	Almost Never	Fairly Often	Fairly Often	Sometimes	Never	Agree	Disagree	Neutral	Disagree	Neutral	Disagree	Never or very rarely true	Often true	Sometimes true	Never or very rarely true	Sometimes true	Often true	Never or very rarely true	Sometimes true	Sometimes true	Often true	Sometimes true	Very often or always true	Sometimes true	Rarely true
8/1/2018 11:18	8/1/2018 11:24	EN	Yes, I wish to take the survey.	Female	23	M1	In a dating relationship, not living together	0	N/A	Seldom	Sometimes	Sometimes	Sometimes	Never/almost never	Seldom	Sometimes	Seldom	Never/almost never	Sometimes	Almost Never	Sometimes	Sometimes	Fairly Often	Fairly Often	Sometimes	Fairly Often	Fairly Often	Sometimes	Almost Never	Agree	Neutral	Agree	Disagree	Neutral	Disagree	Sometimes true	Often true	Rarely true	Rarely true	Often true	Very often or always true	Rarely true	Sometimes true	Rarely true	Often true	Sometimes true	Often true	Sometimes true	Sometimes true
8/1/2018 11:19	8/1/2018 11:23	EN	Yes, I wish to take the survey.	Male	26	M1	Married	0	N/A	Sometimes	Sometimes	Sometimes	Sometimes	Seldom	Sometimes	Seldom	Seldom	Seldom	Often	Almost Never	Almost Never	Sometimes	Fairly Often	Fairly Often	Almost Never	Fairly Often	Fairly Often	Almost Never	Almost Never	Agree	Disagree	Agree	Disagree	Agree	Disagree	Often true	Often true	Rarely true	Rarely true	Often true	Often true	Rarely true	Sometimes true	Rarely true	Often true	Often true	Rarely true	Rarely true	Rarely true
8/1/2018 11:43	8/1/2018 11:46	EN	Yes, I wish to take the survey.	Male	22	M1	Single	0	N/A	Seldom	Sometimes	Often	Sometimes	Seldom	Sometimes	Sometimes	Sometimes	Sometimes	Often	Sometimes	Almost Never	Sometimes	Sometimes	Sometimes	Almost Never	Almost Never	Sometimes	Sometimes	Almost Never	Neutral	Neutral	Disagree	Strongly Agree	Disagree	Strongly Agree	Sometimes true	Sometimes true	Sometimes true	Often true	Sometimes true	Often true	Rarely true	Sometimes true	Rarely true	Sometimes true	Very often or always true	Rarely true	Often true	Often true
8/1/2018 12:13	8/1/2018 14:55	EN	Yes, I wish to take the survey.	Female	22	M1	Single	0	N/A	Often	Sometimes	Often	Seldom	Seldom	Sometimes	Seldom	Often	Sometimes	Always	Sometimes	Sometimes	Almost Never	Very Often	Sometimes	Almost Never	Fairly Often	Fairly Often	Sometimes	Almost Never	Agree	Disagree	Agree	Disagree	Neutral	Disagree	Often true	Sometimes true	Often true	Sometimes true	Often true	Often true	Often true	Sometimes true	Sometimes true	Often true	Often true	Often true	Sometimes true	Sometimes true
8/1/2018 12:42	8/1/2018 14:48	EN	Yes, I wish to take the survey.	Female	23	M1	Single	0	N/A	Sometimes	Often	Sometimes	Seldom	Seldom	Sometimes	Seldom	Seldom	Seldom	Often	Almost Never	Almost Never	Sometimes	Almost Never	Almost Never	Almost Never	Fairly Often	Sometimes	Sometimes	Almost Never	Agree	Disagree	Agree	Disagree	Agree	Disagree	Sometimes true	Often true	Sometimes true	Never or very rarely true	Often true	Rarely true	Rarely true	Rarely true	Rarely true	Sometimes true	Sometimes true	Often true	Sometimes true	Sometimes true
8/1/2018 14:44	8/1/2018 14:51	EN	Yes, I wish to take the survey.	Female	24	M1	Single	0	N/A	Sometimes	Sometimes	Sometimes	Sometimes	Never/almost never	Sometimes	Seldom	Seldom	Seldom	Sometimes	Almost Never	Almost Never	Sometimes	Fairly Often	Fairly Often	Almost Never	Fairly Often	Fairly Often	Almost Never	Almost Never	Neutral	Agree	Disagree	Disagree	Disagree	Disagree	Often true	Rarely true	Sometimes true	Never or very rarely true	Very often or always true	Very often or always true	Often true	Sometimes true	Never or very rarely true	Often true	Very often or always true	Sometimes true	Rarely true	Sometimes true
8/1/2018 14:44	8/1/2018 14:52	EN	Yes, I wish to take the survey.	Male	23	M1	Single	0	N/A	Sometimes	Seldom	Often	Seldom	Never/almost never	Seldom	Never/almost never	Seldom	Sometimes	Often	Almost Never	Almost Never	Almost Never	Very Often	Fairly Often	Never	Never	Very Often	Almost Never	Never	Agree	Disagree	Strongly Agree	Disagree	Agree	Disagree	Sometimes true	Sometimes true	Sometimes true	Never or very rarely true	Often true	Sometimes true	Often true	Rarely true	Never or very rarely true	Often true	Sometimes true	Rarely true	Sometimes true	Rarely true
8/1/2018 14:45	8/1/2018 14:47	EN	Yes, I wish to take the survey.	Male	22	M1	Single	0	N/A	Sometimes	Sometimes	Sometimes	Sometimes	Sometimes	Sometimes	Sometimes	Sometimes	Sometimes	Sometimes	Sometimes	Sometimes	Sometimes	Sometimes	Sometimes	Sometimes	Sometimes	Sometimes	Sometimes	Sometimes	Neutral	Neutral	Neutral	Neutral	Neutral	Neutral	Sometimes true	Sometimes true	Sometimes true	Sometimes true	Sometimes true	Sometimes true	Sometimes true	Sometimes true	Sometimes true	Sometimes true	Sometimes true	Sometimes true	Sometimes true	Sometimes true
8/1/2018 14:45	8/1/2018 14:49	EN	Yes, I wish to take the survey.	Female	22	M1	Single	0	N/A	Sometimes	Often	Sometimes	Often	Seldom	Often	Often	Sometimes	Seldom	Sometimes	Fairly Often	Sometimes	Sometimes	Sometimes	Sometimes	Almost Never	Sometimes	Fairly Often	Sometimes	Almost Never	Neutral	Neutral	Disagree	Agree	Neutral	Disagree	Sometimes true	Often true	Sometimes true	Sometimes true	Often true	Sometimes true	Rarely true	Rarely true	Rarely true	Often true	Rarely true	Often true	Rarely true	Sometimes true
8/1/2018 14:45	8/1/2018 14:49	EN	Yes, I wish to take the survey.	Male	23	M1	Single	0	N/A	Sometimes	Sometimes	Sometimes	Seldom	Seldom	Sometimes	Sometimes	Seldom	Seldom	Often	Sometimes	Almost Never	Sometimes	Fairly Often	Fairly Often	Almost Never	Sometimes	Fairly Often	Almost Never	Almost Never	Agree	Disagree	Agree	Disagree	Neutral	Disagree	Sometimes true	Often true	Sometimes true	Sometimes true	Often true	Very often or always true	Rarely true	Rarely true	Rarely true	Sometimes true	Sometimes true	Often true	Sometimes true	Rarely true
8/1/2018 14:45	8/1/2018 14:49	EN	Yes, I wish to take the survey.	Male	21	M1	Single	0	N/A	Sometimes	Sometimes	Seldom	Sometimes	Sometimes	Sometimes	Sometimes	Sometimes	Sometimes	Often	Sometimes	Almost Never	Sometimes	Sometimes	Sometimes	Sometimes	Fairly Often	Fairly Often	Sometimes	Sometimes	Agree	Neutral	Neutral	Neutral	Neutral	Neutral	Rarely true	Rarely true	Sometimes true	Sometimes true	Sometimes true	Sometimes true	Sometimes true	Sometimes true	Sometimes true	Sometimes true	Rarely true	Rarely true	Rarely true	Rarely true
8/1/2018 14:45	8/1/2018 14:50	EN	Yes, I wish to take the survey.	Female	22	M1	Single	0	N/A	Sometimes	Sometimes	Sometimes	Seldom	Never/almost never	Never/almost never	Seldom	Sometimes	Seldom	Often	Fairly Often	Almost Never	Sometimes	Fairly Often	Fairly Often	Almost Never	Fairly Often	Fairly Often	Sometimes	Almost Never	Agree	Disagree	Agree	Disagree	Agree	Disagree	Often true	Often true	Rarely true	Never or very rarely true	Sometimes true	Often true	Rarely true	Rarely true	Rarely true	Often true	Rarely true	Never or very rarely true	Rarely true	Never or very rarely true
8/1/2018 14:45	8/1/2018 14:50	EN	Yes, I wish to take the survey.	Female	22	M1	Single	0	n/a	Sometimes	Sometimes	Sometimes	Seldom	Never/almost never	Seldom	Seldom	Sometimes	Seldom	Often	Almost Never	Almost Never	Almost Never	Fairly Often	Fairly Often	Almost Never	Fairly Often	Fairly Often	Almost Never	Almost Never	Agree	Disagree	Neutral	Disagree	Neutral	Disagree	Sometimes true	Sometimes true	Sometimes true	Sometimes true	Often true	Often true	Often true	Sometimes true	Sometimes true	Sometimes true	Sometimes true	Sometimes true	Sometimes true	Sometimes true
8/1/2018 14:45	8/1/2018 14:50	EN	Yes, I wish to take the survey.	Female	23	M1	Single	0	N/A	Sometimes	Always	Often	Sometimes	Never/almost never	Often	Seldom	Often	Sometimes	Often	Sometimes	Sometimes	Fairly Often	Fairly Often	Fairly Often	Almost Never	Fairly Often	Fairly Often	Sometimes	Sometimes	Agree	Disagree	Agree	Disagree	Neutral	Neutral	Sometimes true	Sometimes true	Sometimes true	Sometimes true	Often true	Often true	Sometimes true	Sometimes true	Sometimes true	Sometimes true	Often true	Sometimes true	Sometimes true	Sometimes true
8/1/2018 14:45	8/1/2018 14:50	EN	Yes, I wish to take the survey.	Female	25	M1	Single	0	N/A	Sometimes	Sometimes	Sometimes	Seldom	Seldom	Seldom	Never/almost never	Sometimes	Sometimes	Often	Fairly Often	Sometimes	Never	Fairly Often	Fairly Often	Never	Fairly Often	Fairly Often	Almost Never	Almost Never	Agree	Strongly Disagree	Agree	Disagree	Agree	Neutral	Rarely true	Often true	Sometimes true	Sometimes true	Very often or always true	Very often or always true	Rarely true	Sometimes true	Rarely true	Sometimes true	Often true	Very often or always true	Often true	Rarely true
8/1/2018 14:45	8/1/2018 14:50	EN	Yes, I wish to take the survey.	Female	22	M1	In a dating relationship, not living together	0	N/A	Sometimes	Sometimes	Seldom	Sometimes	Never/almost never	Sometimes	Never/almost never	Sometimes	Sometimes	Sometimes	Sometimes	Sometimes	Sometimes	Fairly Often	Sometimes	Almost Never	Fairly Often	Fairly Often	Almost Never	Almost Never	Agree	Disagree	Agree	Disagree	Agree	Disagree	Sometimes true	Sometimes true	Rarely true	Never or very rarely true	Often true	Sometimes true	Sometimes true	Rarely true	Rarely true	Sometimes true	Often true	Sometimes true	Rarely true	Rarely true
8/1/2018 14:45	8/1/2018 14:50	EN	Yes, I wish to take the survey.	Female	25	M1	Single	0	N/A	Often	Often	Sometimes	Sometimes	Seldom	Often	Seldom	Seldom	Never/almost never	Sometimes	Sometimes	Almost Never	Sometimes	Fairly Often	Fairly Often	Sometimes	Fairly Often	Fairly Often	Sometimes	Almost Never	Disagree	Neutral	Neutral	Neutral	Disagree	Neutral	Often true	Often true	Rarely true	Never or very rarely true	Often true	Often true	Rarely true	Sometimes true	Never or very rarely true	Sometimes true	Very often or always true	Often true	Rarely true	Never or very rarely true
8/1/2018 14:45	8/1/2018 14:50	EN	Yes, I wish to take the survey.	Female	25	M1	In a dating relationship, not living together	0	N/A	Sometimes	Often	Often	Sometimes	Seldom	Sometimes	Sometimes	Sometimes	Seldom	Often	Almost Never	Sometimes	Fairly Often	Fairly Often	Fairly Often	Almost Never	Sometimes	Sometimes	Almost Never	Sometimes	Agree	Disagree	Strongly Agree	Strongly Disagree	Neutral	Disagree	Rarely true	Often true	Rarely true	Rarely true	Very often or always true	Rarely true	Rarely true	Rarely true	Never or very rarely true	Rarely true	Rarely true	Often true	Rarely true	Rarely true
8/1/2018 14:45	8/1/2018 14:50	EN	Yes, I wish to take the survey.	Female	24	M1	Single	0	NA	Sometimes	Sometimes	Sometimes	Seldom	Seldom	Often	Seldom	Sometimes	Sometimes	Sometimes	Almost Never	Almost Never	Sometimes	Fairly Often	Fairly Often	Almost Never	Fairly Often	Sometimes	Sometimes	Almost Never	Neutral	Neutral	Neutral	Neutral	Agree	Neutral	Sometimes true	Sometimes true	Rarely true	Rarely true	Often true	Sometimes true	Sometimes true	Rarely true	Sometimes true	Often true	Often true	Sometimes true	Rarely true	Rarely true
8/1/2018 14:45	8/1/2018 14:51	EN	Yes, I wish to take the survey.	Female	22	M1	In a dating relationship, not living together	0	NA	Seldom	Seldom	Seldom	Never/almost never	Never/almost never	Seldom	Never/almost never	Seldom	Seldom	Always	Almost Never	Almost Never	Sometimes	Very Often	Very Often	Almost Never	Very Often	Very Often	Sometimes	Never	Strongly Agree	Disagree	Strongly Agree	Strongly Disagree	Strongly Agree	Strongly Disagree	Rarely true	Very often or always true	Never or very rarely true	Never or very rarely true	Very often or always true	Often true	Rarely true	Sometimes true	Never or very rarely true	Often true	Often true	Sometimes true	Sometimes true	Rarely true
8/1/2018 14:45	8/1/2018 14:51	EN	Yes, I wish to take the survey.	Male	23	M1	Married	0	N/A	Sometimes	Sometimes	Sometimes	Often	Seldom	Sometimes	Seldom	Sometimes	Sometimes	Sometimes	Sometimes	Almost Never	Fairly Often	Fairly Often	Sometimes	Almost Never	Sometimes	Sometimes	Almost Never	Almost Never	Disagree	Neutral	Neutral	Agree	Disagree	Neutral	Rarely true	Sometimes true	Often true	Rarely true	Sometimes true	Sometimes true	Rarely true	Sometimes true	Rarely true	Sometimes true	Sometimes true	Sometimes true	Sometimes true	Rarely true
8/1/2018 14:45	8/1/2018 14:51	EN	Yes, I wish to take the survey.	Female	21	M1	Single	0	N/A	Sometimes	Seldom	Seldom	Seldom	Never/almost never	Seldom	Never/almost never	Seldom	Never/almost never	Often	Almost Never	Never	Sometimes	Fairly Often	Fairly Often	Almost Never	Fairly Often	Sometimes	Almost Never	Never	Strongly Agree	Disagree	Strongly Agree	Strongly Disagree	Neutral	Strongly Disagree	Rarely true	Often true	Sometimes true	Rarely true	Often true	Very often or always true	Rarely true	Rarely true	Rarely true	Sometimes true	Often true	Sometimes true	Sometimes true	Never or very rarely true
8/1/2018 14:45	8/1/2018 14:51	EN	Yes, I wish to take the survey.	Male	22	M1	Single	0	N/A	Seldom	Sometimes	Seldom	Seldom	Never/almost never	Never/almost never	Never/almost never	Seldom	Seldom	Often	Almost Never	Almost Never	Sometimes	Very Often	Very Often	Almost Never	Very Often	Very Often	Almost Never	Almost Never	Strongly Agree	Disagree	Agree	Disagree	Strongly Agree	Strongly Disagree	Often true	Often true	Rarely true	Rarely true	Often true	Sometimes true	Sometimes true	Sometimes true	Rarely true	Often true	Often true	Sometimes true	Rarely true	Rarely true
8/1/2018 14:45	8/1/2018 14:51	EN	Yes, I wish to take the survey.	Female	23	M1	In a dating relationship, not living together	0	N/A	Sometimes	Always	Always	Sometimes	Sometimes	Sometimes	Seldom	Always	Sometimes	Sometimes	Fairly Often	Very Often	Almost Never	Very Often	Very Often	Almost Never	Fairly Often	Fairly Often	Fairly Often	Sometimes	Agree	Disagree	Agree	Disagree	Neutral	Disagree	Never or very rarely true	Sometimes true	Sometimes true	Never or very rarely true	Often true	Never or very rarely true	Sometimes true	Often true	Never or very rarely true	Sometimes true	Sometimes true	Sometimes true	Often true	Sometimes true
8/1/2018 14:45	8/1/2018 14:51	EN	Yes, I wish to take the survey.	Female	23	M1	Single	0	N/A	Sometimes	Sometimes	Sometimes	Sometimes	Seldom	Sometimes	Seldom	Seldom	Seldom	Often	Sometimes	Sometimes	Almost Never	Fairly Often	Sometimes	Almost Never	Sometimes	Sometimes	Sometimes	Almost Never	Neutral	Neutral	Neutral	Neutral	Neutral	Neutral	Sometimes true	Often true	Sometimes true	Rarely true	Often true	Very often or always true	Sometimes true	Sometimes true	Never or very rarely true	Often true	Sometimes true	Sometimes true	Sometimes true	Sometimes true
8/1/2018 14:45	8/1/2018 14:51	EN	Yes, I wish to take the survey.	Female	26	M1	Single	0	N/A	Sometimes	Sometimes	Sometimes	Seldom	Seldom	Sometimes	Seldom	Often	Sometimes	Often	Almost Never	Almost Never	Sometimes	Fairly Often	Fairly Often	Almost Never	Sometimes	Fairly Often	Sometimes	Sometimes	Agree	Disagree	Agree	Neutral	Agree	Disagree	Sometimes true	Rarely true	Rarely true	Sometimes true	Sometimes true	Rarely true	Often true	Sometimes true	Rarely true	Often true	Often true	Rarely true	Rarely true	Sometimes true
8/1/2018 14:45	8/1/2018 14:51	EN	Yes, I wish to take the survey.	Female	22	M1	In a dating relationship, not living together	0	N/A	Sometimes	Sometimes	Seldom	Sometimes	Never/almost never	Seldom	Never/almost never	Seldom	Seldom	Always	Almost Never	Never	Sometimes	Very Often	Fairly Often	Almost Never	Fairly Often	Very Often	Sometimes	Never	Strongly Agree	Strongly Disagree	Strongly Agree	Disagree	Agree	Strongly Disagree	Very often or always true	Sometimes true	Sometimes true	Rarely true	Often true	Very often or always true	Sometimes true	Often true	Rarely true	Often true	Very often or always true	Often true	Sometimes true	Rarely true
8/1/2018 14:45	8/1/2018 14:51	EN	Yes, I wish to take the survey.	Female	21	M1	Single	0	N/A	Sometimes	Sometimes	Sometimes	Seldom	Sometimes	Sometimes	Often	Sometimes	Sometimes	Sometimes	Sometimes	Almost Never	Fairly Often	Fairly Often	Fairly Often	Sometimes	Fairly Often	Sometimes	Almost Never	Almost Never	Disagree	Agree	Disagree	Agree	Neutral	Neutral	Rarely true	Sometimes true	Sometimes true	Rarely true	Sometimes true	Rarely true	Sometimes true	Sometimes true	Rarely true	Rarely true	Sometimes true	Rarely true	Sometimes true	Sometimes true
8/1/2018 14:45	8/1/2018 14:53	EN	Yes, I wish to take the survey.	Female	23	M1	Single	0	n/a	Never/almost never	Sometimes	Sometimes	Seldom	Never/almost never	Seldom	Seldom	Sometimes	Seldom	Often	Sometimes	Almost Never	Sometimes	Fairly Often	Fairly Often	Never	Sometimes	Fairly Often	Almost Never	Never	Agree	Neutral	Neutral	Agree	Disagree	Neutral	Rarely true	Often true	Sometimes true	Sometimes true	Often true	Rarely true	Rarely true	Sometimes true	Rarely true	Sometimes true	Sometimes true	Often true	Sometimes true	Sometimes true
8/1/2018 14:45	8/1/2018 14:53	EN	Yes, I wish to take the survey.	Male	22	M1	In a dating relationship, not living together	0	M1 Thread 1	Seldom	Sometimes	Often	Sometimes	Never/almost never	Seldom	Never/almost never	Seldom	Seldom	Always	Almost Never	Never	Almost Never	Very Often	Very Often	Never	Very Often	Fairly Often	Never	Never	Strongly Agree	Strongly Disagree	Strongly Agree	Strongly Disagree	Strongly Agree	Strongly Disagree	Often true	Very often or always true	Never or very rarely true	Never or very rarely true	Very often or always true	Very often or always true	Never or very rarely true	Often true	Never or very rarely true	Often true	Very often or always true	Very often or always true	Often true	Rarely true
8/1/2018 14:45	8/1/2018 14:53	EN	Yes, I wish to take the survey.	Female	22	M1	Single	0	N/A	Seldom	Sometimes	Sometimes	Seldom	Seldom	Seldom	Seldom	Sometimes	Sometimes	Always	Almost Never	Fairly Often	Sometimes	Fairly Often	Fairly Often	Almost Never	Fairly Often	Fairly Often	Almost Never	Almost Never	Agree	Disagree	Agree	Disagree	Agree	Disagree	Rarely true	Sometimes true	Sometimes true	Sometimes true	Often true	Rarely true	Sometimes true	Sometimes true	Rarely true	Often true	Sometimes true	Sometimes true	Sometimes true	Rarely true
8/1/2018 14:45	8/1/2018 14:53	EN	Yes, I wish to take the survey.	Male	22	M1	Single	0	N/A	Seldom	Sometimes	Often	Seldom	Seldom	Sometimes	Sometimes	Sometimes	Never/almost never	Sometimes	Sometimes	Never	Sometimes	Very Often	Fairly Often	Sometimes	Very Often	Very Often	Sometimes	Never	Agree	Strongly Disagree	Agree	Neutral	Neutral	Strongly Disagree	Never or very rarely true	Often true	Sometimes true	Never or very rarely true	Often true	Never or very rarely true	Sometimes true	Sometimes true	Never or very rarely true	Sometimes true	Never or very rarely true	Often true	Sometimes true	Never or very rarely true
8/1/2018 14:45	8/1/2018 14:56	EN	Yes, I wish to take the survey.	Male	22	M1	Living with significant other	0	N/a	Seldom	Seldom	Seldom	Seldom	Seldom	Seldom	Seldom	Seldom	Seldom	Often	Sometimes	Almost Never	Sometimes	Very Often	Very Often	Almost Never	Fairly Often	Very Often	Almost Never	Almost Never	Strongly Agree	Disagree	Agree	Disagree	Neutral	Strongly Disagree	Often true	Often true	Rarely true	Never or very rarely true	Very often or always true	Sometimes true	Sometimes true	Rarely true	Rarely true	Often true	Often true	Sometimes true	Rarely true	Rarely true
8/1/2018 14:46	8/1/2018 14:49	EN	Yes, I wish to take the survey.	Female	23	M1	Single	0	N/A	Often	Always	Sometimes	Often	Sometimes	Sometimes	Often	Always	Sometimes	Often	Fairly Often	Fairly Often	Fairly Often	Fairly Often	Fairly Often	Fairly Often	Sometimes	Sometimes	Sometimes	Fairly Often	Agree	Agree	Agree	Agree	Agree	Agree	Often true	Often true	Often true	Often true	Often true	Often true	Often true	Often true	Often true	Often true	Often true	Often true	Often true	Often true
8/1/2018 14:46	8/1/2018 14:49	EN	Yes, I wish to take the survey.	Male	24	M1	Single	0	N/A	Never/almost never	Seldom	Often	Never/almost never	Never/almost never	Seldom	Never/almost never	Never/almost never	Never/almost never	Always	Never	Never	Almost Never	Very Often	Very Often	Never	Very Often	Very Often	Almost Never	Never	Strongly Agree	Strongly Disagree	Strongly Agree	Strongly Disagree	Strongly Agree	Strongly Disagree	Often true	Very often or always true	Never or very rarely true	Never or very rarely true	Very often or always true	Very often or always true	Never or very rarely true	Often true	Never or very rarely true	Sometimes true	Very often or always true	Very often or always true	Sometimes true	Never or very rarely true
8/1/2018 14:46	8/1/2018 14:50	EN	Yes, I wish to take the survey.	Male	22	M1	In a dating relationship, not living together	0	N/A	Sometimes	Often	Sometimes	Sometimes	Seldom	Sometimes	Sometimes	Sometimes	Sometimes	Sometimes	Sometimes	Sometimes	Sometimes	Fairly Often	Sometimes	Almost Never	Fairly Often	Fairly Often	Almost Never	Sometimes	Agree	Neutral	Agree	Disagree	Agree	Disagree	Rarely true	Sometimes true	Sometimes true	Sometimes true	Sometimes true	Sometimes true	Sometimes true	Often true	Sometimes true	Sometimes true	Often true	Sometimes true	Often true	Sometimes true
8/1/2018 14:46	8/1/2018 14:50	EN	Yes, I wish to take the survey.	Female	22	M1	Single	0	N/A	Seldom	Often	Sometimes	Often	Seldom	Sometimes	Never/almost never	Seldom	Seldom	Often	Never	Never	Sometimes	Very Often	Very Often	Never	Fairly Often	Very Often	Never	Never	Strongly Agree	Disagree	Agree	Disagree	Agree	Disagree	Sometimes true	Often true	Sometimes true	Rarely true	Often true	Often true	Rarely true	Sometimes true	Rarely true	Often true	Often true	Often true	Sometimes true	Sometimes true
8/1/2018 14:46	8/1/2018 14:50	EN	Yes, I wish to take the survey.	Female	24	M1	Single	0	N/A	Sometimes	Often	Often	Often	Never/almost never	Sometimes	Never/almost never	Seldom	Seldom	Often	Sometimes	Sometimes	Sometimes	Fairly Often	Fairly Often	Sometimes	Fairly Often	Sometimes	Sometimes	Never	Agree	Agree	Agree	Neutral	Neutral	Neutral	Sometimes true	Often true	Sometimes true	Rarely true	Often true	Very often or always true	Rarely true	Sometimes true	Sometimes true	Often true	Sometimes true	Sometimes true	Sometimes true	Sometimes true
8/1/2018 14:46	8/1/2018 14:50	EN	Yes, I wish to take the survey.	Female	22	M1	Single	0	N/A	Seldom	Sometimes	Sometimes	Seldom	Never/almost never	Sometimes	Sometimes	Seldom	Never/almost never	Always	Almost Never	Never	Sometimes	Very Often	Very Often	Never	Very Often	Fairly Often	Sometimes	Never	Strongly Agree	Strongly Disagree	Agree	Disagree	Agree	Strongly Disagree	Sometimes true	Sometimes true	Rarely true	Rarely true	Very often or always true	Often true	Rarely true	Rarely true	Never or very rarely true	Never or very rarely true	Often true	Often true	Rarely true	Rarely true
8/1/2018 14:46	8/1/2018 14:50	EN	Yes, I wish to take the survey.	Female	24	M1	In a dating relationship, not living together	0	N/A	Sometimes	Often	Often	Sometimes	Seldom	Often	Often	Seldom	Sometimes	Often	Fairly Often	Sometimes	Fairly Often	Sometimes	Fairly Often	Fairly Often	Sometimes	Sometimes	Sometimes	Sometimes	Disagree	Neutral	Neutral	Neutral	Disagree	Neutral	Sometimes true	Sometimes true	Often true	Often true	Often true	Often true	Sometimes true	Often true	Often true	Sometimes true	Often true	Sometimes true	Often true	Sometimes true
8/1/2018 14:46	8/1/2018 14:51	EN	Yes, I wish to take the survey.	Female	25	M1	In a dating relationship, not living together	0	N/a	Sometimes	Often	Sometimes	Often	Never/almost never	Sometimes	Seldom	Seldom	Seldom	Often	Sometimes	Sometimes	Fairly Often	Fairly Often	Fairly Often	Almost Never	Sometimes	Almost Never	Sometimes	Almost Never	Agree	Neutral	Strongly Agree	Agree	Neutral	Disagree	Sometimes true	Sometimes true	Sometimes true	Sometimes true	Sometimes true	Sometimes true	Sometimes true	Sometimes true	Sometimes true	Sometimes true	Rarely true	Rarely true	Sometimes true	Sometimes true
8/1/2018 14:46	8/1/2018 14:51	EN	Yes, I wish to take the survey.	Male	22	M1	In a dating relationship, not living together	0	N/A	Seldom	Sometimes	Sometimes	Sometimes	Seldom	Sometimes	Seldom	Often	Sometimes	Sometimes	Sometimes	Sometimes	Sometimes	Fairly Often	Fairly Often	Almost Never	Fairly Often	Sometimes	Sometimes	Never	Agree	Neutral	Agree	Disagree	Agree	Strongly Disagree	Rarely true	Sometimes true	Sometimes true	Sometimes true	Often true	Often true	Sometimes true	Rarely true	Sometimes true	Often true	Very often or always true	Very often or always true	Sometimes true	Sometimes true
8/1/2018 14:46	8/1/2018 14:51	EN	Yes, I wish to take the survey.	Female	24	M1	Living with significant other	0	N/A	Sometimes	Always	Sometimes	Often	Seldom	Sometimes	Sometimes	Often	Often	Sometimes	Fairly Often	Sometimes	Very Often	Sometimes	Sometimes	Sometimes	Sometimes	Sometimes	Fairly Often	Very Often	Agree	Neutral	Agree	Disagree	Neutral	Disagree	Often true	Sometimes true	Often true	Often true	Sometimes true	Often true	Rarely true	Often true	Often true	Rarely true	Often true	Sometimes true	Often true	Often true
8/1/2018 14:46	8/1/2018 14:51	EN	Yes, I wish to take the survey.	Male	23	M1	Single	0	N/A	Sometimes	Often	Sometimes	Often	Often	Sometimes	Seldom	Seldom	Seldom	Often	Sometimes	Sometimes	Sometimes	Sometimes	Sometimes	Sometimes	Sometimes	Sometimes	Almost Never	Fairly Often	Neutral	Agree	Disagree	Neutral	Disagree	Neutral	Never or very rarely true	Sometimes true	Very often or always true	Often true	Sometimes true	Sometimes true	Rarely true	Often true	Sometimes true	Sometimes true	Never or very rarely true	Often true	Very often or always true	Sometimes true
8/1/2018 14:46	8/1/2018 14:51	EN	Yes, I wish to take the survey.	Female	24	M1	Single	0	N/A	Sometimes	Sometimes	Sometimes	Sometimes	Seldom	Often	Seldom	Sometimes	Sometimes	Often	Almost Never	Almost Never	Fairly Often	Sometimes	Sometimes	Almost Never	Sometimes	Sometimes	Sometimes	Almost Never	Neutral	Agree	Disagree	Neutral	Agree	Neutral	Often true	Often true	Very often or always true	Rarely true	Sometimes true	Often true	Rarely true	Often true	Sometimes true	Sometimes true	Often true	Often true	Often true	Sometimes true
8/1/2018 14:46	8/1/2018 14:51	EN	Yes, I wish to take the survey.	Male	22	M1	In a dating relationship, not living together	0	N/A	Sometimes	Always	Sometimes	Often	Seldom	Sometimes	Seldom	Often	Seldom	Always	Almost Never	Almost Never	Almost Never	Fairly Often	Fairly Often	Almost Never	Sometimes	Very Often	Almost Never	Never	Agree	Disagree	Neutral	Disagree	Neutral	Disagree	Often true	Rarely true	Sometimes true	Rarely true	Often true	Very often or always true	Sometimes true	Rarely true	Rarely true	Often true	Very often or always true	Often true	Sometimes true	Rarely true
8/1/2018 14:46	8/1/2018 14:52	EN	Yes, I wish to take the survey.	Female	22	M1	In a dating relationship, not living together	0	N/A	Sometimes	Always	Sometimes	Seldom	Seldom	Sometimes	Never/almost never	Always	Often	Often	Almost Never	Almost Never	Almost Never	Fairly Often	Very Often	Almost Never	Very Often	Fairly Often	Sometimes	Almost Never	Agree	Neutral	Agree	Disagree	Agree	Disagree	Rarely true	Very often or always true	Sometimes true	Rarely true	Often true	Sometimes true	Sometimes true	Rarely true	Rarely true	Sometimes true	Often true	Often true	Sometimes true	Rarely true
8/1/2018 14:46	8/1/2018 14:52	EN	Yes, I wish to take the survey.	Female	23	M1	Single	0	N/A	Seldom	Sometimes	Sometimes	Seldom	Never/almost never	Never/almost never	Sometimes	Seldom	Never/almost never	Often	Sometimes	Almost Never	Sometimes	Fairly Often	Very Often	Never	Fairly Often	Very Often	Sometimes	Never	Agree	Disagree	Agree	Neutral	Disagree	Disagree	Never or very rarely true	Often true	Rarely true	Never or very rarely true	Often true	Sometimes true	Never or very rarely true	Rarely true	Rarely true	Rarely true	Never or very rarely true	Sometimes true	Rarely true	Never or very rarely true
8/1/2018 14:46	8/1/2018 14:52	EN	Yes, I wish to take the survey.	Male	23	M1	Single	0	N/A	Sometimes	Often	Often	Often	Seldom	Sometimes	Seldom	Seldom	Seldom	Sometimes	Sometimes	Sometimes	Fairly Often	Sometimes	Sometimes	Sometimes	Sometimes	Sometimes	Sometimes	Sometimes	Neutral	Neutral	Neutral	Neutral	Neutral	Neutral	Rarely true	Rarely true	Often true	Sometimes true	Sometimes true	Sometimes true	Sometimes true	Often true	Sometimes true	Often true	Sometimes true	Rarely true	Sometimes true	Often true
8/1/2018 14:46	8/1/2018 14:52	EN	Yes, I wish to take the survey.	Female	27	M1	Single	0	N/A	Sometimes	Often	Often	Seldom	Seldom	Sometimes	Seldom	Often	Sometimes	Sometimes	Almost Never	Almost Never	Sometimes	Fairly Often	Sometimes	Almost Never	Almost Never	Sometimes	Almost Never	Sometimes	Agree	Disagree	Agree	Disagree	Agree	Disagree	Sometimes true	Sometimes true	Sometimes true	Sometimes true	Sometimes true	Very often or always true	Sometimes true	Sometimes true	Rarely true	Often true	Sometimes true	Often true	Sometimes true	Sometimes true
8/1/2018 14:46	8/1/2018 14:52	EN	Yes, I wish to take the survey.	Male	23	M1	Living with significant other	0	N/A	Seldom	Often	Sometimes	Never/almost never	Never/almost never	Sometimes	Never/almost never	Sometimes	Seldom	Often	Almost Never	Never	Never	Fairly Often	Fairly Often	Never	Fairly Often	Fairly Often	Almost Never	Never	Strongly Agree	Strongly Disagree	Agree	Disagree	Agree	Strongly Disagree	Often true	Sometimes true	Never or very rarely true	Never or very rarely true	Often true	Very often or always true	Sometimes true	Rarely true	Rarely true	Sometimes true	Often true	Rarely true	Rarely true	Rarely true
8/1/2018 14:46	8/1/2018 14:52	EN	Yes, I wish to take the survey.	Male	22	M1	Single	0	N/A	Never/almost never	Seldom	Never/almost never	Never/almost never	Never/almost never	Never/almost never	Never/almost never	Never/almost never	Never/almost never	Always	Never	Never	Almost Never	Very Often	Very Often	Never	Fairly Often	Fairly Often	Almost Never	Never	Agree	Disagree	Agree	Strongly Disagree	Disagree	Strongly Disagree	Often true	Rarely true	Never or very rarely true	Rarely true	Very often or always true	Often true	Often true	Rarely true	Rarely true	Often true	Sometimes true	Sometimes true	Rarely true	Rarely true
8/1/2018 14:46	8/1/2018 14:52	EN	Yes, I wish to take the survey.	Female	22	M1	Single	0	N/a	Often	Often	Sometimes	Sometimes	Seldom	Sometimes	Seldom	Sometimes	Sometimes	Sometimes	Sometimes	Fairly Often	Fairly Often	Sometimes	Fairly Often	Fairly Often	Sometimes	Sometimes	Sometimes	Sometimes	Strongly Agree	Neutral	Agree	Neutral	Neutral	Neutral	Rarely true	Sometimes true	Often true	Rarely true	Often true	Sometimes true	Sometimes true	Never or very rarely true	Rarely true	Sometimes true	Sometimes true	Sometimes true	Never or very rarely true	Often true
8/1/2018 14:46	8/1/2018 14:52	EN	Yes, I wish to take the survey.	Male	22	M1	Single	0	N/A	Seldom	Seldom	Seldom	Sometimes	Sometimes	Sometimes	Seldom	Seldom	Seldom	Often	Sometimes	Sometimes	Fairly Often	Sometimes	Sometimes	Sometimes	Fairly Often	Fairly Often	Almost Never	Almost Never	Neutral	Disagree	Agree	Disagree	Agree	Neutral	Very often or always true	Sometimes true	Rarely true	Often true	Often true	Often true	Sometimes true	Often true	Rarely true	Sometimes true	Very often or always true	Sometimes true	Sometimes true	Often true
8/1/2018 14:46	8/1/2018 14:54	EN	Yes, I wish to take the survey.	Male	22	M1	Single	0	N/A	Sometimes	Sometimes	Sometimes	Sometimes	Seldom	Sometimes	Never/almost never	Sometimes	Sometimes	Sometimes	Almost Never	Almost Never	Sometimes	Sometimes	Fairly Often	Almost Never	Sometimes	Sometimes	Sometimes	Almost Never	Agree	Disagree	Agree	Agree	Agree	Disagree	Rarely true	Often true	Rarely true	Rarely true	Sometimes true	Rarely true	Sometimes true	Often true	Rarely true	Sometimes true	Rarely true	Sometimes true	Sometimes true	Rarely true
8/1/2018 14:46	8/1/2018 14:54	EN	Yes, I wish to take the survey.	Female	23	M1	Single	0	N/a	Seldom	Often	Sometimes	Sometimes	Never/almost never	Sometimes	Seldom	Sometimes	Sometimes	Often	Almost Never	Almost Never	Sometimes	Fairly Often	Very Often	Almost Never	Fairly Often	Fairly Often	Sometimes	Never	Agree	Disagree	Disagree	Neutral	Disagree	Neutral	Often true	Often true	Sometimes true	Rarely true	Often true	Often true	Rarely true	Sometimes true	Rarely true	Sometimes true	Often true	Sometimes true	Sometimes true	Rarely true
8/1/2018 14:47	8/1/2018 14:51	EN	Yes, I wish to take the survey.	Female	24	M1	Living with significant other	0	N/A	Often	Often	Often	Sometimes	Seldom	Sometimes	Seldom	Sometimes	Sometimes	Often	Very Often	Fairly Often	Very Often	Almost Never	Fairly Often	Sometimes	Sometimes	Fairly Often	Sometimes	Sometimes	Agree	Disagree	Agree	Neutral	Disagree	Neutral	Sometimes true	Sometimes true	Often true	Often true	Sometimes true	Often true	Sometimes true	Sometimes true	Often true	Rarely true	Sometimes true	Sometimes true	Rarely true	Often true
8/1/2018 14:47	8/1/2018 14:52	EN	Yes, I wish to take the survey.	Female	26	M1	Single	0	N/A	Seldom	Sometimes	Seldom	Often	Seldom	Sometimes	Sometimes	Sometimes	Seldom	Often	Fairly Often	Fairly Often	Fairly Often	Fairly Often	Sometimes	Sometimes	Almost Never	Sometimes	Never	Almost Never	Neutral	Neutral	Neutral	Neutral	Neutral	Neutral	Very often or always true	Very often or always true	Sometimes true	Sometimes true	Very often or always true	Rarely true	Never or very rarely true	Rarely true	Never or very rarely true	Sometimes true	Very often or always true	Very often or always true	Rarely true	Never or very rarely true
8/1/2018 14:47	8/1/2018 14:53	EN	Yes, I wish to take the survey.	Male	23	M1	In a dating relationship, not living together	0	N/A	Never/almost never	Sometimes	Seldom	Never/almost never	Never/almost never	Seldom	Seldom	Seldom	Seldom	Sometimes	Never	Never	Sometimes	Very Often	Very Often	Never	Fairly Often	Very Often	Almost Never	Never	Agree	Disagree	Agree	Agree	Agree	Disagree	Rarely true	Often true	Sometimes true	Never or very rarely true	Very often or always true	Very often or always true	Rarely true	Often true	Never or very rarely true	Often true	Often true	Often true	Often true	Never or very rarely true
8/1/2018 14:47	8/1/2018 14:53	EN	Yes, I wish to take the survey.	Male	41	M1	Married	3	na	Seldom	Sometimes	Seldom	Seldom	Never/almost never	Seldom	Seldom	Never/almost never	Never/almost never	Often	Almost Never	Sometimes	Almost Never	Very Often	Sometimes	Never	Very Often	Very Often	Almost Never	Never	Strongly Agree	Strongly Disagree	Strongly Agree	Strongly Disagree	Agree	Strongly Disagree	Sometimes true	Often true	Never or very rarely true	Never or very rarely true	Very often or always true	Very often or always true	Never or very rarely true	Never or very rarely true	Never or very rarely true	Very often or always true	Sometimes true	Very often or always true	Never or very rarely true	Never or very rarely true
8/1/2018 14:47	8/1/2018 14:56	EN	Yes, I wish to take the survey.	Male	23	M1	Single	0	Orientation	Sometimes	Often	Often	Often	Sometimes	Sometimes	Never/almost never	Sometimes	Seldom	Sometimes	Almost Never	Almost Never	Almost Never	Fairly Often	Sometimes	Almost Never	Fairly Often	Fairly Often	Almost Never	Never	Neutral	Agree	Disagree	Neutral	Neutral	Neutral	Never or very rarely true	Sometimes true	Often true	Sometimes true	Sometimes true	Sometimes true	Sometimes true	Rarely true	Sometimes true	Rarely true	Rarely true	Rarely true	Sometimes true	Sometimes true
8/1/2018 14:48	8/1/2018 14:52	EN	Yes, I wish to take the survey.	Female	27	M1	Single	0	N/A	Sometimes	Always	Sometimes	Sometimes	Sometimes	Sometimes	Sometimes	Often	Sometimes	Always	Fairly Often	Sometimes	Sometimes	Sometimes	Almost Never	Never	Sometimes	Sometimes	Fairly Often	Sometimes	Disagree	Neutral	Disagree	Agree	Neutral	Agree	Sometimes true	Very often or always true	Often true	Sometimes true	Sometimes true	Often true	Never or very rarely true	Sometimes true	Sometimes true	Sometimes true	Often true	Often true	Sometimes true	Sometimes true
8/1/2018 14:48	8/1/2018 14:54	EN	Yes, I wish to take the survey.	Female	22	M1	Single	0	Human Blueprint	Sometimes	Sometimes	Seldom	Sometimes	Seldom	Sometimes	Seldom	Seldom	Seldom	Often	Almost Never	Very Often	Sometimes	Fairly Often	Sometimes	Almost Never	Fairly Often	Fairly Often	Sometimes	Almost Never	Agree	Disagree	Agree	Disagree	Agree	Disagree	Rarely true	Often true	Sometimes true	Sometimes true	Often true	Very often or always true	Rarely true	Sometimes true	Sometimes true	Often true	Sometimes true	Often true	Sometimes true	Sometimes true
8/1/2018 14:48	8/1/2018 14:56	EN	Yes, I wish to take the survey.	Male	27	M1	Single	0	Pre-clinical	Sometimes	Sometimes	Sometimes	Sometimes	Seldom	Seldom	Sometimes	Seldom	Seldom	Often	Sometimes	Almost Never	Fairly Often	Fairly Often	Fairly Often	Almost Never	Fairly Often	Fairly Often	Sometimes	Almost Never	Agree	Disagree	Agree	Disagree	Neutral	Disagree	Sometimes true	Often true	Sometimes true	Sometimes true	Often true	Sometimes true	Rarely true	Sometimes true	Sometimes true	Often true	Sometimes true	Sometimes true	Sometimes true	Sometimes true
8/1/2018 14:48	8/1/2018 14:58	EN	Yes, I wish to take the survey.	Male	23	M1	In a dating relationship, not living together	0	N/A	Sometimes	Sometimes	Sometimes	Seldom	Seldom	Sometimes	Seldom	Seldom	Seldom	Often	Almost Never	Almost Never	Almost Never	Fairly Often	Fairly Often	Never	Almost Never	Fairly Often	Fairly Often	Never	Agree	Strongly Disagree	Disagree	Strongly Disagree	Neutral	Agree	Very often or always true	Sometimes true	Sometimes true	Never or very rarely true	Never or very rarely true	Sometimes true	Sometimes true	Sometimes true	Never or very rarely true	Rarely true	Very often or always true	Often true	Sometimes true	Sometimes true
8/1/2018 14:49	8/1/2018 14:55	EN	Yes, I wish to take the survey.	Male	23	M1	Single	0	N/A	Seldom	Sometimes	Seldom	Never/almost never	Never/almost never	Never/almost never	Never/almost never	Sometimes	Seldom	Often	Sometimes	Almost Never	Sometimes	Fairly Often	Very Often	Never	Fairly Often	Fairly Often	Sometimes	Almost Never	Neutral	Disagree	Disagree	Disagree	Agree	Disagree	Often true	Sometimes true	Rarely true	Rarely true	Often true	Sometimes true	Sometimes true	Rarely true	Never or very rarely true	Sometimes true	Sometimes true	Often true	Sometimes true	Never or very rarely true
8/1/2018 14:50	8/1/2018 14:57	EN	Yes, I wish to take the survey.	Female	29	M1	Single	0	n/A	Often	Often	Often	Often	Sometimes	Often	Seldom	Often	Often	Seldom	Almost Never	Very Often	Very Often	Never	Almost Never	Fairly Often	Almost Never	Sometimes	Almost Never	Very Often	Neutral	Neutral	Disagree	Agree	Neutral	Disagree	Sometimes true	Rarely true	Sometimes true	Never or very rarely true	Sometimes true	Sometimes true	Sometimes true	Rarely true	Sometimes true	Often true	Sometimes true	Sometimes true	Rarely true	Rarely true
8/1/2018 14:52	8/1/2018 15:08	EN	Yes, I wish to take the survey.	Female	30	M1	Single	0	n/a	Sometimes	Sometimes	Seldom	Sometimes	Never/almost never	Seldom	Seldom	Never/almost never	Never/almost never	Often	Almost Never	Never	Sometimes	Very Often	Very Often	Never	Fairly Often	Fairly Often	Never	Never	Agree	Disagree	Agree	Strongly Disagree	Agree	Strongly Disagree	Often true	Often true	Sometimes true	Rarely true	Very often or always true	Often true	Never or very rarely true	Sometimes true	Rarely true	Often true	Very often or always true	Often true	Rarely true	Sometimes true
8/3/2018 10:24	8/3/2018 10:42	EN	Yes, I wish to take the survey.	Male	26	M1	Single	0	N/A	Seldom	Seldom	Seldom	Seldom	Seldom	Seldom	Seldom	Never/almost never	Never/almost never	Often	Almost Never	Sometimes	Sometimes	Fairly Often	Sometimes	Almost Never	Fairly Often	Fairly Often	Almost Never	Never	Agree	Strongly Disagree	Neutral	Disagree	Disagree	Strongly Disagree	Often true	Often true	Rarely true	Never or very rarely true	Very often or always true	Often true	Rarely true	Rarely true	Never or very rarely true	Very often or always true	Sometimes true	Often true	Rarely true	Sometimes true
10/23/2018 9:43	10/23/2018 9:51	EN	Yes, I wish to take the survey.	Female	23	M1	In a dating relationship, not living together	0	N/A	To a very high degree	To a high degree	Somewhat	Always	Always	Sometimes	Always	Sometimes	Always	Sometimes	Seldom	Often	Often	Fairly Often	Fairly Often	Very Often	Sometimes	Almost Never	Fairly Often	Sometimes	Almost Never	Fairly Often	Fairly Often	Agree	Neutral	Disagree	Disagree	Neutral	Disagree	Rarely true	Rarely true	Sometimes true	Never or very rarely true	Often true	Never or very rarely true	Sometimes true	Sometimes true	Rarely true	Often true	Never or very rarely true
10/23/2018 9:44	10/23/2018 9:55	EN	Yes, I wish to take the survey.	Female	22	M1	Single	0	N/A	Somewhat	To a low degree	To a low degree	Often	Often	Sometimes	Often	Seldom	Often	Sometimes	Often	Sometimes	Sometimes	Sometimes	Sometimes	Sometimes	Fairly Often	Fairly Often	Almost Never	Fairly Often	Sometimes	Sometimes	Almost Never	Disagree	Agree	Disagree	Agree	Disagree	Agree	Sometimes true	Sometimes true	Sometimes true	Rarely true	Rarely true	Sometimes true	Sometimes true	Often true	Sometimes true	Sometimes true	Rarely true
10/23/2018 9:56	10/23/2018 10:01	EN	Yes, I wish to take the survey.	Male	23	M1	Single	0	N/A	To a high degree	Somewhat	To a high degree	Often	Often	Seldom	Often	Seldom	Often	Seldom	Sometimes	Sometimes	Sometimes	Almost Never	Almost Never	Fairly Often	Sometimes	Sometimes	Almost Never	Fairly Often	Sometimes	Sometimes	Fairly Often	Agree	Neutral	Agree	Disagree	Neutral	Neutral	Often true	Rarely true	Rarely true	Rarely true	Often true	Often true	Often true	Often true	Sometimes true	Sometimes true	Rarely true
10/23/2018 9:38	10/23/2018 10:04	EN	Yes, I wish to take the survey.	Female	22	M1	Living with significant other	0	N/A	Somewhat	Somewhat	Somewhat	Often	Sometimes	Sometimes	Sometimes	Never/almost never	Sometimes	Sometimes	Often	Sometimes	Always	Sometimes	Almost Never	Sometimes	Sometimes	Sometimes	Almost Never	Fairly Often	Fairly Often	Almost Never	Almost Never	Neutral	Neutral	Neutral	Neutral	Neutral	Neutral	Sometimes true	Sometimes true	Rarely true	Rarely true	Sometimes true	Often true	Sometimes true	Rarely true	Rarely true	Sometimes true	Sometimes true
10/23/2018 10:00	10/23/2018 10:07	EN	Yes, I wish to take the survey.	Female	22	M1	Single	0	N/A	Somewhat	Somewhat	Somewhat	Often	Sometimes	Sometimes	Sometimes	Sometimes	Sometimes	Sometimes	Often	Often	Sometimes	Fairly Often	Sometimes	Fairly Often	Sometimes	Sometimes	Sometimes	Almost Never	Sometimes	Fairly Often	Sometimes	Disagree	Agree	Disagree	Agree	Disagree	Agree	Often true	Sometimes true	Sometimes true	Rarely true	Often true	Sometimes true	Sometimes true	Sometimes true	Sometimes true	Sometimes true	Often true
10/23/2018 10:16	10/23/2018 10:20	EN	Yes, I wish to take the survey.	Male	24	M1	Single	0	N/A	Somewhat	Somewhat	Somewhat	Often	Often	Sometimes	Sometimes	Seldom	Often	Sometimes	Seldom	Sometimes	Sometimes	Almost Never	Almost Never	Almost Never	Almost Never	Almost Never	Almost Never	Almost Never	Almost Never	Almost Never	Almost Never	Agree	Neutral	Neutral	Neutral	Agree	Disagree	Often true	Often true	Often true	Often true	Often true	Often true	Often true	Often true	Often true	Often true	Often true
10/23/2018 10:26	10/23/2018 10:48	EN	Yes, I wish to take the survey.	Female	23	M1	Single	0	N/A	Somewhat	To a high degree	Somewhat	Sometimes	Often	Often	Sometimes	Sometimes	Sometimes	Seldom	Sometimes	Sometimes	Often	Sometimes	Sometimes	Very Often	Fairly Often	Fairly Often	Sometimes	Fairly Often	Fairly Often	Sometimes	Sometimes	Strongly Agree	Disagree	Agree	Strongly Disagree	Agree	Disagree	Often true	Often true	Sometimes true	Sometimes true	Often true	Often true	Sometimes true	Sometimes true	Sometimes true	Often true	Sometimes true
10/23/2018 10:44	10/23/2018 10:50	EN	Yes, I wish to take the survey.	Male	22	M1	Single	0	N/A	Somewhat	To a high degree	To a low degree	Sometimes	Seldom	Never/almost never	Seldom	Never/almost never	Sometimes	Often	Sometimes	Seldom	Sometimes	Never	Never	Sometimes	Very Often	Fairly Often	Never	Never	Fairly Often	Never	Almost Never	Strongly Agree	Disagree	Agree	Disagree	Agree	Neutral	Rarely true	Often true	Sometimes true	Often true	Sometimes true	Sometimes true	Rarely true	Rarely true	Sometimes true	Rarely true	Sometimes true
10/23/2018 10:52	10/23/2018 10:56	EN	Yes, I wish to take the survey.	Female	23	M1	Single	0	N/A	Somewhat	To a high degree	To a very low degree	Sometimes	Often	Sometimes	Sometimes	Never/almost never	Often	Seldom	Often	Sometimes	Often	Sometimes	Almost Never	Fairly Often	Very Often	Fairly Often	Almost Never	Fairly Often	Fairly Often	Sometimes	Almost Never	Strongly Agree	Neutral	Agree	Disagree	Agree	Strongly Disagree	Often true	Sometimes true	Rarely true	Rarely true	Often true	Often true	Sometimes true	Rarely true	Rarely true	Often true	Often true
10/23/2018 11:49	10/23/2018 11:52	EN	Yes, I wish to take the survey.	Female	22	M1	Single	0	N/A	To a high degree	To a high degree	Somewhat	Often	Sometimes	Seldom	Seldom	Never/almost never	Never/almost never	Never/almost never	Seldom	Never/almost never	Always	Never	Almost Never	Sometimes	Fairly Often	Fairly Often	Never	Fairly Often	Fairly Often	Almost Never	Never	Strongly Agree	Disagree	Strongly Agree	Strongly Agree	Strongly Agree	Disagree	Very often or always true	Often true	Often true	Never or very rarely true	Often true	Very often or always true	Sometimes true	Never or very rarely true	Never or very rarely true	Sometimes true	Very often or always true
10/23/2018 11:50	10/23/2018 11:57	EN	Yes, I wish to take the survey.	Male	24	M1	Married	0	N/A	To a low degree	To a low degree	To a low degree	Sometimes	Seldom	Seldom	Sometimes	Never/almost never	Seldom	Seldom	Seldom	Never/almost never	Often	Almost Never	Almost Never	Fairly Often	Sometimes	Fairly Often	Almost Never	Fairly Often	Fairly Often	Almost Never	Almost Never	Agree	Disagree	Agree	Disagree	Strongly Agree	Disagree	Never or very rarely true	Sometimes true	Rarely true	Rarely true	Often true	Never or very rarely true	Rarely true	Sometimes true	Never or very rarely true	Often true	Never or very rarely true
10/23/2018 11:42	10/23/2018 12:34	EN	Yes, I wish to take the survey.	Female	23	M1	In a dating relationship, not living together	0	N/A	To a high degree	Somewhat	To a low degree	Often	Always	Often	Often	Seldom	Seldom	Often	Often	Sometimes	Seldom	Fairly Often	Fairly Often	Fairly Often	Fairly Often	Sometimes	Almost Never	Sometimes	Sometimes	Sometimes	Sometimes	Strongly Agree	Disagree	Agree	Neutral	Agree	Strongly Disagree	Often true	Never or very rarely true	Rarely true	Sometimes true	Often true	Often true	Often true	Sometimes true	Never or very rarely true	Sometimes true	Often true
10/23/2018 13:02	10/23/2018 13:05	EN	Yes, I wish to take the survey.	Male	22	M1	In a dating relationship, not living together	0	N/A	Somewhat	Somewhat	Somewhat	Sometimes	Sometimes	Sometimes	Sometimes	Sometimes	Sometimes	Sometimes	Sometimes	Sometimes	Sometimes	Sometimes	Sometimes	Sometimes	Sometimes	Sometimes	Sometimes	Sometimes	Sometimes	Sometimes	Sometimes	Neutral	Neutral	Neutral	Neutral	Neutral	Neutral	Sometimes true	Sometimes true	Sometimes true	Sometimes true	Sometimes true	Sometimes true	Sometimes true	Sometimes true	Sometimes true	Sometimes true	Sometimes true
10/23/2018 13:03	10/23/2018 13:05	EN	Yes, I wish to take the survey.	Male	23	M1	Married	0	N/A	To a high degree	To a high degree	To a high degree	Often	Often	Often	Often	Often	Often	Often	Often	Often	Seldom	Fairly Often	Fairly Often	Fairly Often	Fairly Often	Fairly Often	Fairly Often	Sometimes	Sometimes	Fairly Often	Fairly Often	Neutral	Disagree	Disagree	Neutral	Agree	Agree	Often true	Often true	Often true	Often true	Often true	Often true	Often true	Often true	Often true	Often true	Often true
10/23/2018 13:02	10/23/2018 13:05	EN	Yes, I wish to take the survey.	Female	22	M1	Single	0	N/A	Somewhat	Somewhat	Somewhat	Sometimes	Sometimes	Sometimes	Sometimes	Sometimes	Sometimes	Sometimes	Sometimes	Sometimes	Sometimes	Sometimes	Sometimes	Sometimes	Sometimes	Sometimes	Sometimes	Sometimes	Sometimes	Sometimes	Sometimes	Agree	Neutral	Disagree	Disagree	Neutral	Disagree	Sometimes true	Sometimes true	Rarely true	Sometimes true	Sometimes true	Often true	Rarely true	Sometimes true	Rarely true	Sometimes true	Sometimes true
10/23/2018 13:02	10/23/2018 13:05	EN	Yes, I wish to take the survey.	Female	22	M1	Single	0	N/A	To a low degree	To a low degree	To a low degree	Often	Often	Seldom	Seldom	Never/almost never	Sometimes	Sometimes	Sometimes	Never/almost never	Often	Fairly Often	Almost Never	Sometimes	Fairly Often	Very Often	Almost Never	Fairly Often	Fairly Often	Almost Never	Never	Agree	Disagree	Neutral	Neutral	Agree	Disagree	Sometimes true	Often true	Sometimes true	Never or very rarely true	Often true	Often true	Rarely true	Often true	Never or very rarely true	Often true	Very often or always true
10/23/2018 13:02	10/23/2018 13:06	EN	Yes, I wish to take the survey.	Female	23	M1	Single	0	N/A	To a very high degree	To a very high degree	To a very high degree	Often	Often	Often	Often	Often	Often	Often	Often	Often	Often	Fairly Often	Fairly Often	Fairly Often	Fairly Often	Fairly Often	Fairly Often	Fairly Often	Fairly Often	Fairly Often	Fairly Often	Neutral	Disagree	Disagree	Disagree	Neutral	Neutral	Often true	Often true	Often true	Often true	Often true	Often true	Often true	Often true	Often true	Often true	Often true
10/23/2018 13:03	10/23/2018 13:06	EN	Yes, I wish to take the survey.	Male	23	M1	In a dating relationship, not living together	0	n/a	To a high degree	Somewhat	Somewhat	Always	Always	Always	Often	Seldom	Always	Seldom	Often	Often	Often	Never	Never	Fairly Often	Fairly Often	Fairly Often	Almost Never	Fairly Often	Sometimes	Sometimes	Almost Never	Neutral	Disagree	Neutral	Neutral	Agree	Neutral	Rarely true	Rarely true	Sometimes true	Often true	Often true	Rarely true	Sometimes true	Often true	Sometimes true	Rarely true	Rarely true
10/23/2018 13:03	10/23/2018 13:06	EN	Yes, I wish to take the survey.	Male	22	M1	Single	0	N/A	To a high degree	Somewhat	To a low degree	Often	Sometimes	Often	Sometimes	Never/almost never	Sometimes	Seldom	Sometimes	Seldom	Sometimes	Sometimes	Sometimes	Very Often	Sometimes	Sometimes	Sometimes	Almost Never	Fairly Often	Very Often	Almost Never	Strongly Disagree	Agree	Disagree	Strongly Agree	Disagree	Strongly Agree	Very often or always true	Often true	Sometimes true	Sometimes true	Sometimes true	Sometimes true	Sometimes true	Sometimes true	Often true	Rarely true	Often true
10/23/2018 13:02	10/23/2018 13:06	EN	Yes, I wish to take the survey.	Female	24	M1	In a dating relationship, not living together	0	N/A	Somewhat	Somewhat	Somewhat	Sometimes	Sometimes	Sometimes	Sometimes	Sometimes	Sometimes	Sometimes	Sometimes	Sometimes	Sometimes	Never	Never	Sometimes	Fairly Often	Fairly Often	Sometimes	Sometimes	Sometimes	Almost Never	Sometimes	Agree	Disagree	Agree	Disagree	Agree	Disagree	Sometimes true	Rarely true	Rarely true	Rarely true	Sometimes true	Sometimes true	Sometimes true	Rarely true	Rarely true	Rarely true	Sometimes true
10/23/2018 13:02	10/23/2018 13:06	EN	Yes, I wish to take the survey.	Female	22	M1	In a dating relationship, not living together	0	n/a	To a low degree	To a very low degree	To a very low degree	Sometimes	Seldom	Seldom	Seldom	Never/almost never	Sometimes	Seldom	Seldom	Never/almost never	Sometimes	Almost Never	Almost Never	Fairly Often	Very Often	Fairly Often	Never	Fairly Often	Fairly Often	Almost Never	Never	Strongly Agree	Strongly Disagree	Strongly Agree	Strongly Disagree	Strongly Agree	Strongly Disagree	Rarely true	Very often or always true	Never or very rarely true	Never or very rarely true	Often true	Rarely true	Rarely true	Often true	Never or very rarely true	Sometimes true	Sometimes true
10/23/2018 13:03	10/23/2018 13:06	EN	Yes, I wish to take the survey.	Female	23	M1	In a dating relationship, not living together	0	pre-clinical	Somewhat	Somewhat	Somewhat	Sometimes	Sometimes	Sometimes	Sometimes	Sometimes	Seldom	Sometimes	Seldom	Sometimes	Seldom	Sometimes	Sometimes	Sometimes	Sometimes	Sometimes	Sometimes	Sometimes	Sometimes	Sometimes	Sometimes	Agree	Agree	Neutral	Neutral	Neutral	Neutral	Sometimes true	Sometimes true	Sometimes true	Sometimes true	Sometimes true	Sometimes true	Sometimes true	Sometimes true	Sometimes true	Sometimes true	Sometimes true
10/23/2018 13:02	10/23/2018 13:06	EN	Yes, I wish to take the survey.	Male	23	M1	In a dating relationship, not living together	0	N/A	Somewhat	To a low degree	To a low degree	Often	Sometimes	Seldom	Seldom	Seldom	Seldom	Never/almost never	Sometimes	Seldom	Always	Never	Never	Sometimes	Very Often	Sometimes	Never	Very Often	Sometimes	Never	Never	Strongly Agree	Strongly Disagree	Strongly Agree	Strongly Disagree	Strongly Agree	Strongly Disagree	Never or very rarely true	Very often or always true	Rarely true	Never or very rarely true	Often true	Sometimes true	Never or very rarely true	Sometimes true	Never or very rarely true	Often true	Sometimes true
10/23/2018 13:02	10/23/2018 13:06	EN	Yes, I wish to take the survey.	Female	24	M1	Single	0	n/a	To a low degree	To a low degree	Somewhat	Sometimes	Sometimes	Sometimes	Seldom	Never/almost never	Sometimes	Seldom	Seldom	Seldom	Often	Never	Sometimes	Sometimes	Very Often	Sometimes	Almost Never	Fairly Often	Fairly Often	Sometimes	Never	Strongly Agree	Disagree	Disagree	Disagree	Neutral	Neutral	Often true	Very often or always true	Sometimes true	Never or very rarely true	Sometimes true	Very often or always true	Sometimes true	Sometimes true	Never or very rarely true	Very often or always true	Often true
10/23/2018 13:02	10/23/2018 13:06	EN	Yes, I wish to take the survey.	Female	23	M1	Single	0	n/a	Somewhat	To a low degree	To a low degree	Sometimes	Sometimes	Sometimes	Sometimes	Never/almost never	Sometimes	Seldom	Seldom	Seldom	Often	Almost Never	Almost Never	Sometimes	Fairly Often	Fairly Often	Almost Never	Fairly Often	Sometimes	Sometimes	Almost Never	Agree	Neutral	Neutral	Neutral	Neutral	Disagree	Rarely true	Sometimes true	Sometimes true	Rarely true	Often true	Rarely true	Rarely true	Rarely true	Rarely true	Sometimes true	Sometimes true
10/23/2018 13:02	10/23/2018 13:06	EN	Yes, I wish to take the survey.	Female	22	M1	Single	0	Immunology	To a low degree	To a very low degree	To a very low degree	Sometimes	Often	Seldom	Sometimes	Never/almost never	Sometimes	Never/almost never	Seldom	Seldom	Often	Never	Never	Sometimes	Fairly Often	Very Often	Never	Never	Fairly Often	Never	Never	Agree	Disagree	Agree	Disagree	Agree	Disagree	Sometimes true	Often true	Rarely true	Never or very rarely true	Often true	Very often or always true	Rarely true	Sometimes true	Never or very rarely true	Often true	Often true
10/23/2018 13:02	10/23/2018 13:07	EN	Yes, I wish to take the survey.	Female	23	M1	Single	0	N/A	Somewhat	To a high degree	To a high degree	Often	Often	Sometimes	Often	Sometimes	Often	Sometimes	Sometimes	Sometimes	Sometimes	Sometimes	Sometimes	Fairly Often	Sometimes	Sometimes	Sometimes	Sometimes	Sometimes	Almost Never	Sometimes	Agree	Disagree	Disagree	Disagree	Neutral	Disagree	Often true	Often true	Rarely true	Rarely true	Often true	Often true	Rarely true	Rarely true	Sometimes true	Sometimes true	Often true
10/23/2018 13:02	10/23/2018 13:07	EN	Yes, I wish to take the survey.	Male	27	M1	Single	0	N/A	To a high degree	Somewhat	Somewhat	Sometimes	Sometimes	Sometimes	Seldom	Never/almost never	Sometimes	Seldom	Seldom	Sometimes	Often	Almost Never	Almost Never	Almost Never	Fairly Often	Fairly Often	Almost Never	Fairly Often	Fairly Often	Almost Never	Almost Never	Agree	Disagree	Agree	Disagree	Neutral	Strongly Disagree	Often true	Often true	Often true	Sometimes true	Often true	Often true	Rarely true	Often true	Sometimes true	Sometimes true	Often true
10/23/2018 13:02	10/23/2018 13:07	EN	Yes, I wish to take the survey.	Male	27	M1	Single	0	Immunity	Somewhat	Somewhat	To a very low degree	Sometimes	Sometimes	Seldom	Often	Seldom	Sometimes	Never/almost never	Seldom	Often	Sometimes	Fairly Often	Sometimes	Very Often	Fairly Often	Almost Never	Almost Never	Sometimes	Almost Never	Never	Sometimes	Agree	Disagree	Neutral	Neutral	Disagree	Neutral	Sometimes true	Sometimes true	Very often or always true	Rarely true	Rarely true	Rarely true	Rarely true	Often true	Often true	Sometimes true	Rarely true
10/23/2018 13:03	10/23/2018 13:07	EN	Yes, I wish to take the survey.	Female	24	M1	Living with significant other	0	N/A	To a high degree	To a high degree	Somewhat	Often	Often	Often	Often	Seldom	Sometimes	Often	Sometimes	Sometimes	Often	Sometimes	Sometimes	Fairly Often	Very Often	Sometimes	Sometimes	Sometimes	Sometimes	Sometimes	Sometimes	Agree	Neutral	Disagree	Agree	Agree	Disagree	Rarely true	Sometimes true	Often true	Rarely true	Sometimes true	Often true	Sometimes true	Sometimes true	Sometimes true	Sometimes true	Sometimes true
10/23/2018 13:03	10/23/2018 13:07	EN	Yes, I wish to take the survey.	Female	22	M1	In a dating relationship, not living together	0	N/A	Somewhat	To a high degree	To a high degree	Always	Always	Sometimes	Sometimes	Often	Often	Often	Often	Sometimes	Sometimes	Fairly Often	Very Often	Very Often	Sometimes	Sometimes	Fairly Often	Sometimes	Almost Never	Fairly Often	Fairly Often	Neutral	Neutral	Neutral	Neutral	Disagree	Neutral	Rarely true	Sometimes true	Sometimes true	Often true	Never or very rarely true	Sometimes true	Sometimes true	Often true	Often true	Rarely true	Sometimes true
10/23/2018 13:02	10/23/2018 13:07	EN	Yes, I wish to take the survey.	Male	26	M1	Single	0	n/a	To a very high degree	To a very high degree	To a very high degree	Often	Often	Sometimes	Always	Always	Often	Seldom	Seldom	Sometimes	Often	Fairly Often	Fairly Often	Very Often	Sometimes	Sometimes	Sometimes	Almost Never	Sometimes	Fairly Often	Fairly Often	Neutral	Neutral	Neutral	Neutral	Neutral	Neutral	Sometimes true	Sometimes true	Sometimes true	Sometimes true	Sometimes true	Sometimes true	Sometimes true	Sometimes true	Sometimes true	Sometimes true	Sometimes true
10/23/2018 13:04	10/23/2018 13:07	EN	Yes, I wish to take the survey.	Female	22	M1	Single	0	N/A	Somewhat	Somewhat	Somewhat	Often	Often	Often	Often	Sometimes	Often	Sometimes	Sometimes	Sometimes	Sometimes	Almost Never	Almost Never	Fairly Often	Sometimes	Fairly Often	Sometimes	Sometimes	Almost Never	Almost Never	Almost Never	Neutral	Disagree	Neutral	Agree	Neutral	Disagree	Rarely true	Often true	Sometimes true	Rarely true	Often true	Sometimes true	Rarely true	Rarely true	Rarely true	Often true	Rarely true
10/23/2018 13:03	10/23/2018 13:07	EN	Yes, I wish to take the survey.	Male	22	M1	In a dating relationship, not living together	0	N/A	Somewhat	To a low degree	Somewhat	Often	Often	Often	Sometimes	Seldom	Sometimes	Seldom	Seldom	Sometimes	Often	Sometimes	Sometimes	Very Often	Fairly Often	Fairly Often	Sometimes	Sometimes	Fairly Often	Sometimes	Sometimes	Strongly Agree	Disagree	Agree	Disagree	Agree	Disagree	Sometimes true	Rarely true	Sometimes true	Never or very rarely true	Often true	Sometimes true	Often true	Sometimes true	Rarely true	Sometimes true	Sometimes true
10/23/2018 13:02	10/23/2018 13:07	EN	Yes, I wish to take the survey.	Male	22	M1	Single	0	NA	Somewhat	Somewhat	Somewhat	Seldom	Often	Often	Sometimes	Sometimes	Seldom	Never/almost never	Seldom	Sometimes	Sometimes	Almost Never	Almost Never	Almost Never	Fairly Often	Fairly Often	Almost Never	Fairly Often	Fairly Often	Almost Never	Almost Never	Agree	Disagree	Neutral	Neutral	Neutral	Disagree	Sometimes true	Rarely true	Sometimes true	Rarely true	Sometimes true	Sometimes true	Sometimes true	Rarely true	Rarely true	Often true	Sometimes true
10/23/2018 13:03	10/23/2018 13:07	EN	Yes, I wish to take the survey.	Female	22	M1	Single	0	N/A	Somewhat	To a low degree	Somewhat	Often	Always	Often	Often	Often	Often	Often	Sometimes	Sometimes	Often	Sometimes	Sometimes	Fairly Often	Almost Never	Sometimes	Sometimes	Sometimes	Almost Never	Sometimes	Sometimes	Agree	Disagree	Neutral	Disagree	Neutral	Disagree	Rarely true	Sometimes true	Rarely true	Sometimes true	Often true	Sometimes true	Sometimes true	Sometimes true	Sometimes true	Often true	Often true
10/23/2018 13:02	10/23/2018 13:07	EN	Yes, I wish to take the survey.	Male	27	M1	Living with significant other	0	N/A	Somewhat	To a low degree	Somewhat	Often	Often	Sometimes	Sometimes	Never/almost never	Sometimes	Seldom	Seldom	Sometimes	Often	Sometimes	Almost Never	Fairly Often	Fairly Often	Fairly Often	Almost Never	Fairly Often	Almost Never	Sometimes	Almost Never	Agree	Disagree	Agree	Disagree	Agree	Disagree	Rarely true	Often true	Rarely true	Rarely true	Often true	Sometimes true	Sometimes true	Rarely true	Often true	Often true	Sometimes true
10/23/2018 10:23	10/23/2018 13:07	EN	Yes, I wish to take the survey.	Female	27	M1	Single	0	N/A	Somewhat	Somewhat	Somewhat	Often	Often	Sometimes	Seldom	Never/almost never	Often	Seldom	Seldom	Seldom	Always	Almost Never	Almost Never	Sometimes	Fairly Often	Fairly Often	Almost Never	Fairly Often	Fairly Often	Almost Never	Almost Never	Strongly Agree	Strongly Disagree	Agree	Disagree	Agree	Disagree	Rarely true	Sometimes true	Sometimes true	Rarely true	Often true	Very often or always true	Rarely true	Sometimes true	Rarely true	Often true	Often true
10/23/2018 13:02	10/23/2018 13:07	EN	Yes, I wish to take the survey.	Male	28	M1	In a dating relationship, not living together	0	N/A	To a high degree	Somewhat	Somewhat	Often	Often	Sometimes	Often	Seldom	Sometimes	Never/almost never	Often	Sometimes	Seldom	Sometimes	Sometimes	Fairly Often	Fairly Often	Sometimes	Sometimes	Fairly Often	Almost Never	Almost Never	Sometimes	Strongly Agree	Strongly Disagree	Agree	Strongly Disagree	Agree	Strongly Disagree	Rarely true	Rarely true	Often true	Sometimes true	Often true	Rarely true	Sometimes true	Sometimes true	Rarely true	Rarely true	Rarely true
10/23/2018 13:02	10/23/2018 13:07	EN	Yes, I wish to take the survey.	Male	24	M1	In a dating relationship, not living together	0	N/A	To a very high degree	To a very high degree	To a very high degree	Often	Always	Always	Always	Sometimes	Often	Often	Seldom	Sometimes	Often	Sometimes	Almost Never	Very Often	Very Often	Fairly Often	Almost Never	Almost Never	Sometimes	Sometimes	Fairly Often	Agree	Strongly Disagree	Strongly Agree	Disagree	Strongly Agree	Disagree	Very often or always true	Very often or always true	Often true	Never or very rarely true	Often true	Very often or always true	Never or very rarely true	Rarely true	Never or very rarely true	Sometimes true	Very often or always true
10/23/2018 13:02	10/23/2018 13:07	EN	Yes, I wish to take the survey.	Female	22	M1	Single	0	N/A	To a high degree	Somewhat	Somewhat	Often	Often	Often	Often	Sometimes	Often	Sometimes	Seldom	Sometimes	Often	Sometimes	Sometimes	Fairly Often	Fairly Often	Fairly Often	Sometimes	Sometimes	Almost Never	Almost Never	Sometimes	Agree	Neutral	Agree	Disagree	Neutral	Disagree	Sometimes true	Rarely true	Often true	Sometimes true	Often true	Rarely true	Often true	Often true	Sometimes true	Sometimes true	Sometimes true
10/23/2018 13:03	10/23/2018 13:07	EN	Yes, I wish to take the survey.	Female	24	M1	Single	0	N/A	Somewhat	To a high degree	To a high degree	Always	Often	Sometimes	Often	Never/almost never	Sometimes	Seldom	Sometimes	Seldom	Often	Sometimes	Sometimes	Sometimes	Sometimes	Sometimes	Almost Never	Fairly Often	Almost Never	Fairly Often	Fairly Often	Agree	Disagree	Neutral	Agree	Agree	Neutral	Very often or always true	Often true	Rarely true	Never or very rarely true	Often true	Often true	Sometimes true	Rarely true	Rarely true	Often true	Often true
10/23/2018 13:02	10/23/2018 13:08	EN	Yes, I wish to take the survey.	Male	36	M1	Living with significant other	0	N/A	To a high degree	Somewhat	To a very low degree	Often	Sometimes	Seldom	Seldom	Never/almost never	Sometimes	Seldom	Never/almost never	Never/almost never	Often	Almost Never	Never	Sometimes	Never	Fairly Often	Never	Very Often	Fairly Often	Never	Never	Strongly Agree	Strongly Disagree	Agree	Strongly Disagree	Agree	Disagree	Often true	Very often or always true	Rarely true	Sometimes true	Often true	Often true	Never or very rarely true	Never or very rarely true	Sometimes true	Often true	Often true
10/23/2018 13:03	10/23/2018 13:08	EN	Yes, I wish to take the survey.	Male	20	M1	Single	0	N/A	Somewhat	To a low degree	To a very low degree	Seldom	Seldom	Never/almost never	Seldom	Never/almost never	Seldom	Never/almost never	Never/almost never	Seldom	Always	Never	Almost Never	Sometimes	Fairly Often	Very Often	Never	Fairly Often	Very Often	Almost Never	Never	Strongly Agree	Neutral	Agree	Disagree	Agree	Agree	Very often or always true	Often true	Often true	Rarely true	Sometimes true	Very often or always true	Sometimes true	Often true	Sometimes true	Very often or always true	Often true
10/23/2018 13:02	10/23/2018 13:08	EN	Yes, I wish to take the survey.	Male	22	M1	Living with significant other	0	N/A	Somewhat	To a low degree	To a very low degree	Sometimes	Seldom	Seldom	Sometimes	Never/almost never	Seldom	Never/almost never	Never/almost never	Never/almost never	Always	Almost Never	Almost Never	Sometimes	Very Often	Very Often	Never	Fairly Often	Very Often	Almost Never	Never	Agree	Disagree	Agree	Strongly Disagree	Agree	Strongly Disagree	Often true	Often true	Rarely true	Never or very rarely true	Often true	Sometimes true	Rarely true	Rarely true	Never or very rarely true	Often true	Sometimes true
10/23/2018 13:02	10/23/2018 13:08	EN	Yes, I wish to take the survey.	Female	24	M1	In a dating relationship, not living together	0	N/A	To a high degree	Somewhat	Somewhat	Sometimes	Often	Often	Often	Seldom	Sometimes	Sometimes	Often	Seldom	Sometimes	Sometimes	Sometimes	Sometimes	Sometimes	Fairly Often	Almost Never	Fairly Often	Sometimes	Sometimes	Almost Never	Neutral	Neutral	Neutral	Neutral	Agree	Neutral	Often true	Often true	Sometimes true	Sometimes true	Often true	Sometimes true	Sometimes true	Sometimes true	Sometimes true	Sometimes true	Often true
10/23/2018 13:03	10/23/2018 13:08	EN	Yes, I wish to take the survey.	Female	24	M1	Single	0	N/A	To a low degree	To a low degree	To a low degree	Often	Sometimes	Sometimes	Sometimes	Never/almost never	Sometimes	Seldom	Never/almost never	Never/almost never	Often	Very Often	Almost Never	Very Often	Sometimes	Sometimes	Sometimes	Almost Never	Almost Never	Fairly Often	Almost Never	Agree	Neutral	Agree	Disagree	Neutral	Disagree	Rarely true	Sometimes true	Often true	Never or very rarely true	Sometimes true	Often true	Sometimes true	Rarely true	Never or very rarely true	Often true	Sometimes true
10/23/2018 13:02	10/23/2018 13:08	EN	Yes, I wish to take the survey.	Female	24	M1	Single	0	N/A	Somewhat	To a low degree	To a low degree	Sometimes	Often	Seldom	Seldom	Never/almost never	Seldom	Seldom	Never/almost never	Seldom	Always	Almost Never	Very Often	Almost Never	Very Often	Fairly Often	Never	Very Often	Fairly Often	Never	Never	Strongly Agree	Strongly Disagree	Strongly Agree	Strongly Disagree	Agree	Strongly Disagree	Often true	Often true	Sometimes true	Never or very rarely true	Very often or always true	Never or very rarely true	Rarely true	Sometimes true	Never or very rarely true	Very often or always true	Very often or always true
10/23/2018 13:03	10/23/2018 13:08	EN	Yes, I wish to take the survey.	Female	22	M1	Single	0	N/A	To a low degree	Somewhat	To a high degree	Often	Often	Sometimes	Sometimes	Sometimes	Often	Seldom	Sometimes	Sometimes	Always	Sometimes	Sometimes	Sometimes	Almost Never	Almost Never	Sometimes	Fairly Often	Almost Never	Almost Never	Sometimes	Agree	Disagree	Agree	Disagree	Neutral	Disagree	Sometimes true	Rarely true	Sometimes true	Never or very rarely true	Sometimes true	Sometimes true	Often true	Sometimes true	Rarely true	Sometimes true	Sometimes true
10/23/2018 13:03	10/23/2018 13:08	EN	Yes, I wish to take the survey.	Female	23	M1	Married	0	N/A	Somewhat	Somewhat	To a low degree	Always	Often	Seldom	Sometimes	Seldom	Often	Seldom	Often	Sometimes	Sometimes	Almost Never	Sometimes	Fairly Often	Sometimes	Fairly Often	Almost Never	Fairly Often	Very Often	Almost Never	Almost Never	Agree	Disagree	Agree	Disagree	Disagree	Disagree	Rarely true	Rarely true	Sometimes true	Rarely true	Rarely true	Never or very rarely true	Often true	Often true	Never or very rarely true	Often true	Sometimes true
10/23/2018 13:02	10/23/2018 13:08	EN	Yes, I wish to take the survey.	Male	22	M1	Single	0	N/A	To a very high degree	To a very high degree	To a very high degree	Sometimes	Often	Seldom	Often	Seldom	Often	Seldom	Often	Often	Sometimes	Sometimes	Fairly Often	Fairly Often	Sometimes	Almost Never	Sometimes	Never	Never	Fairly Often	Fairly Often	Strongly Agree	Disagree	Strongly Agree	Disagree	Strongly Agree	Disagree	Often true	Often true	Rarely true	Often true	Sometimes true	Rarely true	Rarely true	Sometimes true	Often true	Sometimes true	Rarely true
10/23/2018 11:49	10/23/2018 13:08	EN	Yes, I wish to take the survey.	Female	27	M1	Single	0	n/a	To a very low degree	To a very low degree	To a very low degree	Sometimes	Often	Sometimes	Sometimes	Never/almost never	Sometimes	Never/almost never	Seldom	Never/almost never	Seldom	Never	Almost Never	Sometimes	Very Often	Never	Almost Never	Very Often	Sometimes	Never	Almost Never	Strongly Agree	Strongly Disagree	Strongly Agree	Strongly Disagree	Agree	Strongly Disagree	Often true	Very often or always true	Sometimes true	Never or very rarely true	Very often or always true	Very often or always true	Never or very rarely true	Sometimes true	Never or very rarely true	Very often or always true	Often true
10/23/2018 13:03	10/23/2018 13:08	EN	Yes, I wish to take the survey.	Female	22	M1	In a dating relationship, not living together	0	N/A	To a high degree	To a high degree	Somewhat	Often	Often	Sometimes	Often	Sometimes	Often	Seldom	Sometimes	Sometimes	Often	Sometimes	Sometimes	Fairly Often	Fairly Often	Fairly Often	Sometimes	Fairly Often	Sometimes	Almost Never	Sometimes	Agree	Disagree	Agree	Disagree	Neutral	Disagree	Rarely true	Often true	Rarely true	Rarely true	Often true	Rarely true	Rarely true	Rarely true	Sometimes true	Sometimes true	Sometimes true
10/23/2018 13:03	10/23/2018 13:08	EN	Yes, I wish to take the survey.	Female	22	M1	In a dating relationship, not living together	0	N/A	Somewhat	To a low degree	Somewhat	Often	Often	Sometimes	Sometimes	Never/almost never	Sometimes	Seldom	Sometimes	Seldom	Often	Almost Never	Almost Never	Fairly Often	Fairly Often	Sometimes	Never	Fairly Often	Sometimes	Almost Never	Almost Never	Agree	Disagree	Agree	Disagree	Agree	Disagree	Often true	Often true	Sometimes true	Never or very rarely true	Very often or always true	Rarely true	Rarely true	Sometimes true	Rarely true	Often true	Sometimes true
10/23/2018 13:03	10/23/2018 13:08	EN	Yes, I wish to take the survey.	Male	28	M1	In a dating relationship, not living together	0	N/A	Somewhat	Somewhat	Somewhat	Often	Often	Often	Seldom	Never/almost never	Often	Seldom	Never/almost never	Sometimes	Sometimes	Almost Never	Almost Never	Sometimes	Sometimes	Sometimes	Almost Never	Fairly Often	Sometimes	Almost Never	Sometimes	Neutral	Disagree	Neutral	Neutral	Neutral	Neutral	Rarely true	Sometimes true	Sometimes true	Sometimes true	Often true	Often true	Sometimes true	Rarely true	Rarely true	Sometimes true	Often true
10/23/2018 13:04	10/23/2018 13:08	EN	Yes, I wish to take the survey.	Male	26	M1	Single	0	N/A	To a low degree	To a low degree	To a low degree	Seldom	Seldom	Seldom	Seldom	Seldom	Seldom	Seldom	Seldom	Seldom	Seldom	Almost Never	Almost Never	Almost Never	Almost Never	Almost Never	Almost Never	Almost Never	Almost Never	Almost Never	Almost Never	Agree	Agree	Agree	Agree	Agree	Agree	Often true	Often true	Rarely true	Rarely true	Rarely true	Sometimes true	Rarely true	Rarely true	Rarely true	Rarely true	Often true
10/23/2018 13:02	10/23/2018 13:08	EN	Yes, I wish to take the survey.	Male	22	M1	Single	0	N/A	To a very low degree	To a very low degree	To a low degree	Sometimes	Seldom	Seldom	Seldom	Never/almost never	Seldom	Never/almost never	Seldom	Never/almost never	Often	Sometimes	Almost Never	Sometimes	Very Often	Very Often	Never	Very Often	Very Often	Sometimes	Almost Never	Strongly Agree	Strongly Disagree	Strongly Agree	Strongly Disagree	Strongly Agree	Strongly Disagree	Often true	Often true	Rarely true	Sometimes true	Very often or always true	Very often or always true	Rarely true	Sometimes true	Rarely true	Very often or always true	Often true
10/23/2018 13:03	10/23/2018 13:08	EN	Yes, I wish to take the survey.	Female	23	M1	In a dating relationship, not living together	0	N/A	Somewhat	Somewhat	Somewhat	Often	Often	Sometimes	Sometimes	Seldom	Seldom	Seldom	Sometimes	Sometimes	Sometimes	Sometimes	Sometimes	Fairly Often	Fairly Often	Sometimes	Sometimes	Fairly Often	Sometimes	Almost Never	Sometimes	Agree	Disagree	Agree	Neutral	Agree	Disagree	Sometimes true	Sometimes true	Often true	Sometimes true	Often true	Sometimes true	Sometimes true	Sometimes true	Sometimes true	Rarely true	Often true
10/23/2018 13:03	10/23/2018 13:08	EN	Yes, I wish to take the survey.	Male	34	M1	Married	2	n/a	Somewhat	Somewhat	Somewhat	Sometimes	Sometimes	Sometimes	Sometimes	Sometimes	Sometimes	Sometimes	Sometimes	Sometimes	Sometimes	Sometimes	Sometimes	Sometimes	Sometimes	Sometimes	Sometimes	Sometimes	Sometimes	Sometimes	Sometimes	Agree	Neutral	Neutral	Neutral	Agree	Neutral	Often true	Often true	Rarely true	Rarely true	Rarely true	Sometimes true	Sometimes true	Sometimes true	Rarely true	Sometimes true	Sometimes true
10/23/2018 13:04	10/23/2018 13:09	EN	Yes, I wish to take the survey.	Male	39	M1	Single	0	na	To a high degree	To a high degree	To a high degree	Often	Often	Often	Often	Seldom	Often	Seldom	Often	Sometimes	Sometimes	Almost Never	Sometimes	Fairly Often	Sometimes	Sometimes	Sometimes	Sometimes	Sometimes	Almost Never	Sometimes	Neutral	Neutral	Neutral	Neutral	Neutral	Neutral	Sometimes true	Often true	Rarely true	Often true	Sometimes true	Sometimes true	Rarely true	Rarely true	Sometimes true	Sometimes true	Sometimes true
10/23/2018 13:03	10/23/2018 13:09	EN	Yes, I wish to take the survey.	Male	28	M1	Single	0	N/A	To a low degree	Somewhat	To a low degree	Often	Often	Sometimes	Seldom	Never/almost never	Sometimes	Seldom	Seldom	Seldom	Often	Sometimes	Almost Never	Sometimes	Fairly Often	Fairly Often	Sometimes	Fairly Often	Sometimes	Sometimes	Almost Never	Agree	Disagree	Agree	Disagree	Agree	Disagree	Often true	Sometimes true	Sometimes true	Rarely true	Often true	Often true	Sometimes true	Sometimes true	Sometimes true	Often true	Often true
10/23/2018 13:03	10/23/2018 13:09	EN	Yes, I wish to take the survey.	Female	22	M1	In a dating relationship, not living together	0	N/A	To a very high degree	To a very high degree	Somewhat	Often	Always	Often	Often	Sometimes	Often	Often	Often	Often	Sometimes	Fairly Often	Sometimes	Very Often	Sometimes	Sometimes	Fairly Often	Sometimes	Almost Never	Sometimes	Fairly Often	Neutral	Neutral	Neutral	Neutral	Disagree	Agree	Sometimes true	Often true	Often true	Sometimes true	Rarely true	Often true	Rarely true	Sometimes true	Sometimes true	Never or very rarely true	Rarely true
10/23/2018 13:04	10/23/2018 13:09	EN	Yes, I wish to take the survey.	Female	30	M1	Single	0	N/A	Somewhat	To a low degree	To a low degree	Sometimes	Sometimes	Seldom	Seldom	Seldom	Seldom	Never/almost never	Never/almost never	Never/almost never	Often	Almost Never	Never	Sometimes	Very Often	Very Often	Never	Very Often	Very Often	Almost Never	Never	Agree	Strongly Disagree	Neutral	Disagree	Neutral	Disagree	Sometimes true	Sometimes true	Rarely true	Never or very rarely true	Never or very rarely true	Sometimes true	Sometimes true	Sometimes true	Sometimes true	Very often or always true	Very often or always true
10/23/2018 13:03	10/23/2018 13:09	EN	Yes, I wish to take the survey.	Female	22	M1	Single	0	N/A	To a low degree	Somewhat	To a low degree	Sometimes	Often	Seldom	Seldom	Seldom	Sometimes	Seldom	Sometimes	Seldom	Often	Almost Never	Almost Never	Sometimes	Very Often	Very Often	Sometimes	Almost Never	Sometimes	Almost Never	Sometimes	Strongly Agree	Disagree	Agree	Disagree	Agree	Disagree	Sometimes true	Sometimes true	Often true	Rarely true	Often true	Often true	Rarely true	Rarely true	Never or very rarely true	Sometimes true	Often true
10/23/2018 13:02	10/23/2018 13:09	EN	Yes, I wish to take the survey.	Male	31	M1	Married	2	N/A	To a high degree	Somewhat	Somewhat	Sometimes	Sometimes	Sometimes	Sometimes	Seldom	Sometimes	Seldom	Seldom	Sometimes	Sometimes	Sometimes	Sometimes	Fairly Often	Fairly Often	Sometimes	Sometimes	Fairly Often	Fairly Often	Sometimes	Almost Never	Agree	Disagree	Agree	Strongly Disagree	Neutral	Disagree	Often true	Often true	Sometimes true	Sometimes true	Often true	Very often or always true	Rarely true	Sometimes true	Sometimes true	Very often or always true	Often true
10/23/2018 13:03	10/23/2018 13:09	EN	Yes, I wish to take the survey.	Female	24	M1	Single	0	N/A	To a high degree	Somewhat	To a low degree	Sometimes	Often	Sometimes	Sometimes	Seldom	Often	Often	Often	Seldom	Often	Fairly Often	Almost Never	Very Often	Fairly Often	Fairly Often	Almost Never	Sometimes	Fairly Often	Almost Never	Sometimes	Agree	Disagree	Neutral	Neutral	Agree	Disagree	Rarely true	Often true	Rarely true	Sometimes true	Often true	Rarely true	Rarely true	Sometimes true	Sometimes true	Often true	Never or very rarely true
10/23/2018 13:02	10/23/2018 13:09	EN	Yes, I wish to take the survey.	Male	21	M1	Single	0	pre-clinical	Somewhat	To a low degree	Somewhat	Sometimes	Often	Sometimes	Sometimes	Seldom	Sometimes	Never/almost never	Sometimes	Seldom	Often	Almost Never	Almost Never	Almost Never	Fairly Often	Sometimes	Almost Never	Fairly Often	Sometimes	Sometimes	Sometimes	Agree	Disagree	Neutral	Disagree	Neutral	Neutral	Rarely true	Rarely true	Rarely true	Rarely true	Sometimes true	Sometimes true	Sometimes true	Sometimes true	Sometimes true	Sometimes true	Sometimes true
10/23/2018 13:05	10/23/2018 13:09	EN	Yes, I wish to take the survey.	Female	22	M1	In a dating relationship, not living together	0	N/A	Somewhat	Somewhat	To a low degree	Always	Often	Sometimes	Seldom	Seldom	Always	Seldom	Sometimes	Seldom	Often	Almost Never	Almost Never	Fairly Often	Sometimes	Fairly Often	Almost Never	Fairly Often	Sometimes	Almost Never	Almost Never	Strongly Agree	Disagree	Agree	Disagree	Neutral	Disagree	Rarely true	Very often or always true	Often true	Sometimes true	Often true	Rarely true	Often true	Sometimes true	Rarely true	Often true	Rarely true
10/23/2018 13:02	10/23/2018 13:09	EN	Yes, I wish to take the survey.	Male	26	M1	In a dating relationship, not living together	0	N/A	To a high degree	Somewhat	To a very low degree	Seldom	Seldom	Sometimes	Seldom	Seldom	Seldom	Never/almost never	Never/almost never	Never/almost never	Sometimes	Almost Never	Almost Never	Fairly Often	Fairly Often	Fairly Often	Almost Never	Fairly Often	Sometimes	Almost Never	Almost Never	Agree	Disagree	Strongly Agree	Strongly Agree	Strongly Agree	Disagree	Often true	Sometimes true	Rarely true	Rarely true	Often true	Very often or always true	Rarely true	Rarely true	Rarely true	Often true	Very often or always true
10/23/2018 13:02	10/23/2018 13:09	EN	Yes, I wish to take the survey.	Female	22	M1	Married	0	N/A	Somewhat	Somewhat	Somewhat	Often	Often	Sometimes	Sometimes	Seldom	Often	Sometimes	Sometimes	Sometimes	Often	Sometimes	Almost Never	Fairly Often	Fairly Often	Fairly Often	Almost Never	Fairly Often	Fairly Often	Sometimes	Almost Never	Neutral	Neutral	Neutral	Neutral	Neutral	Neutral	Rarely true	Sometimes true	Sometimes true	Rarely true	Often true	Sometimes true	Sometimes true	Sometimes true	Rarely true	Often true	Sometimes true
10/23/2018 13:02	10/23/2018 13:10	EN	Yes, I wish to take the survey.	Female	22	M1	Single	0	N/A	To a high degree	To a high degree	To a high degree	Often	Always	Sometimes	Seldom	Never/almost never	Often	Seldom	Often	Often	Always	Sometimes	Almost Never	Fairly Often	Fairly Often	Fairly Often	Almost Never	Fairly Often	Sometimes	Almost Never	Almost Never	Agree	Disagree	Agree	Disagree	Agree	Disagree	Often true	Often true	Sometimes true	Rarely true	Often true	Sometimes true	Rarely true	Sometimes true	Rarely true	Sometimes true	Often true
10/23/2018 13:05	10/23/2018 13:10	EN	Yes, I wish to take the survey.	Female	27	M1	Single	0	Immunity	To a high degree	To a very high degree	To a high degree	Always	Always	Always	Always	Sometimes	Always	Seldom	Sometimes	Sometimes	Sometimes	Sometimes	Sometimes	Sometimes	Fairly Often	Sometimes	Almost Never	Very Often	Sometimes	Sometimes	Sometimes	Agree	Disagree	Agree	Disagree	Neutral	Neutral	Often true	Often true	Sometimes true	Rarely true	Sometimes true	Very often or always true	Never or very rarely true	Sometimes true	Never or very rarely true	Often true	Often true
10/23/2018 13:03	10/23/2018 13:10	EN	Yes, I wish to take the survey.	Male	32	M1	In a dating relationship, not living together	0	N/A	Somewhat	To a high degree	Somewhat	Often	Often	Sometimes	Sometimes	Seldom	Often	Seldom	Sometimes	Sometimes	Sometimes	Almost Never	Almost Never	Sometimes	Very Often	Fairly Often	Almost Never	Sometimes	Never	Almost Never	Almost Never	Strongly Agree	Disagree	Agree	Disagree	Strongly Agree	Disagree	Very often or always true	Sometimes true	Often true	Rarely true	Very often or always true	Sometimes true	Sometimes true	Rarely true	Rarely true	Often true	Often true
10/23/2018 13:03	10/23/2018 13:10	EN	Yes, I wish to take the survey.	Male	22	M1	Single	0	N/A	To a low degree	To a very low degree	To a low degree	Sometimes	Sometimes	Seldom	Seldom	Never/almost never	Sometimes	Never/almost never	Seldom	Seldom	Often	Never	Almost Never	Sometimes	Fairly Often	Fairly Often	Never	Never	Sometimes	Almost Never	Almost Never	Agree	Disagree	Agree	Disagree	Agree	Disagree	Sometimes true	Never or very rarely true	Rarely true	Never or very rarely true	Often true	Sometimes true	Often true	Sometimes true	Never or very rarely true	Often true	Sometimes true
10/23/2018 13:04	10/23/2018 13:10	EN	Yes, I wish to take the survey.	Male	23	M1	Single	0	N/A	Somewhat	To a low degree	Somewhat	Always	Often	Sometimes	Sometimes	Never/almost never	Sometimes	Never/almost never	Sometimes	Seldom	Often	Never	Almost Never	Sometimes	Very Often	Fairly Often	Almost Never	Almost Never	Sometimes	Never	Sometimes	Strongly Agree	Disagree	Agree	Disagree	Agree	Strongly Disagree	Often true	Sometimes true	Sometimes true	Never or very rarely true	Never or very rarely true	Often true	Sometimes true	Sometimes true	Never or very rarely true	Rarely true	Sometimes true
10/23/2018 13:03	10/23/2018 13:10	EN	Yes, I wish to take the survey.	Male	24	M1	Single	0	N/A	Somewhat	Somewhat	Somewhat	Often	Always	Often	Often	Never/almost never	Often	Never/almost never	Sometimes	Sometimes	Always	Almost Never	Almost Never	Almost Never	Very Often	Fairly Often	Never	Fairly Often	Fairly Often	Almost Never	Never	Strongly Agree	Strongly Disagree	Strongly Agree	Strongly Disagree	Agree	Strongly Disagree	Never or very rarely true	Sometimes true	Often true	Sometimes true	Often true	Often true	Often true	Often true	Often true	Often true	Rarely true
10/23/2018 13:04	10/23/2018 13:10	EN	Yes, I wish to take the survey.	Female	24	M1	In a dating relationship, not living together	0	N/A	Somewhat	To a high degree	To a low degree	Often	Sometimes	Sometimes	Seldom	Never/almost never	Sometimes	Sometimes	Sometimes	Never/almost never	Often	Almost Never	Almost Never	Fairly Often	Sometimes	Fairly Often	Almost Never	Sometimes	Sometimes	Almost Never	Sometimes	Agree	Agree	Agree	Disagree	Agree	Disagree	Often true	Often true	Sometimes true	Rarely true	Often true	Often true	Rarely true	Sometimes true	Rarely true	Often true	Often true
10/23/2018 13:03	10/23/2018 13:10	EN	Yes, I wish to take the survey.	Female	22	M1	In a dating relationship, not living together	0	N/a	To a high degree	To a high degree	Somewhat	Often	Always	Sometimes	Often	Seldom	Often	Seldom	Always	Sometimes	Always	Almost Never	Fairly Often	Very Often	Very Often	Fairly Often	Sometimes	Almost Never	Fairly Often	Almost Never	Fairly Often	Strongly Agree	Disagree	Agree	Disagree	Agree	Disagree	Never or very rarely true	Often true	Rarely true	Rarely true	Very often or always true	Sometimes true	Rarely true	Rarely true	Rarely true	Rarely true	Often true
10/23/2018 13:03	10/23/2018 13:11	EN	Yes, I wish to take the survey.	Female	25	M1	Single	0	N/A	Somewhat	Somewhat	To a low degree	Often	Often	Often	Often	Seldom	Often	Never/almost never	Seldom	Seldom	Often	Sometimes	Sometimes	Almost Never	Sometimes	Sometimes	Sometimes	Sometimes	Sometimes	Fairly Often	Sometimes	Strongly Agree	Disagree	Agree	Disagree	Agree	Disagree	Sometimes true	Very often or always true	Often true	Sometimes true	Very often or always true	Often true	Never or very rarely true	Sometimes true	Sometimes true	Sometimes true	Often true
10/23/2018 13:03	10/23/2018 13:11	EN	Yes, I wish to take the survey.	Male	41	M1	Married	3	Immunology	To a low degree	To a very low degree	To a very low degree	Sometimes	Sometimes	Sometimes	Seldom	Never/almost never	Sometimes	Sometimes	Seldom	Never/almost never	Sometimes	Never	Very Often	Almost Never	Very Often	Sometimes	Never	Fairly Often	Very Often	Almost Never	Never	Strongly Agree	Strongly Disagree	Strongly Agree	Strongly Disagree	Strongly Agree	Strongly Disagree	Sometimes true	Often true	Never or very rarely true	Never or very rarely true	Very often or always true	Often true	Rarely true	Never or very rarely true	Never or very rarely true	Very often or always true	Sometimes true
10/23/2018 13:05	10/23/2018 13:11	EN	Yes, I wish to take the survey.	Male	23	M1	Single	0	Immunity	Somewhat	To a high degree	Somewhat	Often	Sometimes	Seldom	Sometimes	Sometimes	Sometimes	Never/almost never	Often	Sometimes	Sometimes	Sometimes	Sometimes	Fairly Often	Fairly Often	Sometimes	Sometimes	Sometimes	Sometimes	Almost Never	Fairly Often	Neutral	Agree	Neutral	Neutral	Neutral	Neutral	Sometimes true	Often true	Rarely true	Sometimes true	Often true	Rarely true	Rarely true	Sometimes true	Sometimes true	Rarely true	Rarely true
10/23/2018 13:07	10/23/2018 13:11	EN	Yes, I wish to take the survey.	Male	23	M1	In a dating relationship, not living together	0	N/A	To a high degree	Somewhat	Somewhat	Often	Often	Sometimes	Sometimes	Seldom	Sometimes	Seldom	Sometimes	Sometimes	Often	Sometimes	Sometimes	Fairly Often	Fairly Often	Fairly Often	Almost Never	Fairly Often	Fairly Often	Sometimes	Almost Never	Agree	Disagree	Agree	Disagree	Neutral	Disagree	Sometimes true	Often true	Sometimes true	Sometimes true	Often true	Very often or always true	Sometimes true	Sometimes true	Rarely true	Sometimes true	Sometimes true
10/23/2018 13:03	10/23/2018 13:12	EN	Yes, I wish to take the survey.	Male	26	M1	Living with significant other	0	N/A	To a low degree	To a low degree	To a low degree	Often	Often	Often	Often	Never/almost never	Sometimes	Seldom	Seldom	Seldom	Often	Never	Almost Never	Sometimes	Fairly Often	Very Often	Almost Never	Very Often	Very Often	Never	Never	Strongly Agree	Strongly Disagree	Strongly Agree	Strongly Disagree	Strongly Agree	Strongly Disagree	Never or very rarely true	Rarely true	Sometimes true	Rarely true	Often true	Sometimes true	Sometimes true	Often true	Rarely true	Often true	Rarely true
10/23/2018 13:03	10/23/2018 13:12	EN	Yes, I wish to take the survey.	Male	22	M1	In a dating relationship, not living together	0	N/A	To a high degree	Somewhat	Somewhat	Often	Always	Sometimes	Often	Sometimes	Often	Often	Often	Often	Always	Almost Never	Almost Never	Very Often	Very Often	Sometimes	Almost Never	Sometimes	Sometimes	Never	Sometimes	Agree	Disagree	Strongly Agree	Strongly Disagree	Agree	Disagree	Sometimes true	Sometimes true	Often true	Never or very rarely true	Often true	Very often or always true	Rarely true	Sometimes true	Rarely true	Rarely true	Sometimes true
10/23/2018 13:02	10/23/2018 13:14	EN	Yes, I wish to take the survey.	Female	21	M1	In a dating relationship, not living together	0	N/A	To a high degree	Somewhat	Somewhat	Always	Always	Often	Sometimes	Sometimes	Often	Always	Seldom	Sometimes	Often	Fairly Often	Sometimes	Fairly Often	Sometimes	Sometimes	Sometimes	Sometimes	Almost Never	Almost Never	Sometimes	Disagree	Agree	Disagree	Agree	Disagree	Strongly Agree	Sometimes true	Very often or always true	Sometimes true	Rarely true	Sometimes true	Sometimes true	Rarely true	Sometimes true	Rarely true	Rarely true	Rarely true
10/23/2018 13:05	10/23/2018 13:15	EN	Yes, I wish to take the survey.	Female	23	M1	Single	0	N/A	To a very high degree	Somewhat	To a high degree	Often	Often	Sometimes	Sometimes	Seldom	Sometimes	Seldom	Seldom	Seldom	Sometimes	Almost Never	Almost Never	Fairly Often	Fairly Often	Sometimes	Sometimes	Fairly Often	Fairly Often	Fairly Often	Sometimes	Agree	Neutral	Agree	Disagree	Agree	Disagree	Sometimes true	Sometimes true	Sometimes true	Rarely true	Often true	Often true	Sometimes true	Rarely true	Never or very rarely true	Often true	Sometimes true
10/23/2018 13:04	10/23/2018 13:17	EN	Yes, I wish to take the survey.	Female	22	M1	In a dating relationship, not living together	0	N/A	To a low degree	To a low degree	To a low degree	Often	Often	Seldom	Seldom	Never/almost never	Sometimes	Sometimes	Sometimes	Seldom	Often	Sometimes	Almost Never	Fairly Often	Fairly Often	Fairly Often	Almost Never	Fairly Often	Sometimes	Sometimes	Almost Never	Agree	Disagree	Agree	Disagree	Neutral	Disagree	Rarely true	Often true	Rarely true	Never or very rarely true	Sometimes true	Often true	Rarely true	Sometimes true	Rarely true	Often true	Often true
10/23/2018 13:08	10/23/2018 13:23	EN	Yes, I wish to take the survey.	Male	24	M1	In a dating relationship, not living together	0	N/A	Somewhat	To a high degree	To a low degree	Often	Sometimes	Sometimes	Seldom	Seldom	Sometimes	Never/almost never	Seldom	Seldom	Seldom	Almost Never	Almost Never	Almost Never	Very Often	Fairly Often	Almost Never	Very Often	Fairly Often	Never	Almost Never	Agree	Disagree	Agree	Disagree	Agree	Strongly Disagree	Often true	Often true	Sometimes true	Rarely true	Sometimes true	Very often or always true	Never or very rarely true	Often true	Sometimes true	Often true	Often true
10/23/2018 13:05	10/23/2018 13:29	EN	Yes, I wish to take the survey.	Female	24	M1	Single	0	n/a	Somewhat	To a high degree	Somewhat	Often	Often	Sometimes	Sometimes	Never/almost never	Often	Sometimes	Often	Sometimes	Sometimes	Never	Almost Never	Fairly Often	Fairly Often	Sometimes	Almost Never	Fairly Often	Sometimes	Never	Sometimes	Neutral	Neutral	Agree	Neutral	Agree	Disagree	Sometimes true	Sometimes true	Sometimes true	Sometimes true	Sometimes true	Rarely true	Rarely true	Rarely true	Rarely true	Sometimes true	Sometimes true
10/23/2018 13:04	10/23/2018 13:31	EN	Yes, I wish to take the survey.	Female	23	M1	Single	0	n/a	To a low degree	To a low degree	To a low degree	Seldom	Sometimes	Seldom	Seldom	Seldom	Sometimes	Seldom	Sometimes	Seldom	Often	Sometimes	Very Often	Sometimes	Very Often	Fairly Often	Almost Never	Fairly Often	Sometimes	Almost Never	Never	Agree	Disagree	Agree	Neutral	Disagree	Neutral	Sometimes true	Often true	Rarely true	Rarely true	Often true	Rarely true	Rarely true	Sometimes true	Sometimes true	Sometimes true	Sometimes true
10/23/2018 13:06	10/23/2018 13:32	EN	Yes, I wish to take the survey.	Male	24	M1	Single	0	N/A	To a high degree	Somewhat	Somewhat	Often	Often	Often	Often	Seldom	Sometimes	Sometimes	Sometimes	Sometimes	Sometimes	Sometimes	Sometimes	Sometimes	Sometimes	Sometimes	Sometimes	Sometimes	Sometimes	Sometimes	Sometimes	Neutral	Neutral	Disagree	Neutral	Disagree	Neutral	Sometimes true	Sometimes true	Often true	Sometimes true	Sometimes true	Sometimes true	Often true	Sometimes true	Sometimes true	Sometimes true	Sometimes true
10/23/2018 13:02	10/23/2018 13:33	EN	Yes, I wish to take the survey.	Male	23	M1	Single	0	N/a	To a high degree	To a very high degree	To a high degree	Always	Often	Sometimes	Often	Sometimes	Often	Sometimes	Often	Often	Always	Almost Never	Fairly Often	Very Often	Sometimes	Sometimes	Very Often	Fairly Often	Almost Never	Sometimes	Very Often	Strongly Agree	Neutral	Neutral	Disagree	Agree	Strongly Disagree	Often true	Never or very rarely true	Sometimes true	Rarely true	Often true	Never or very rarely true	Very often or always true	Sometimes true	Sometimes true	Sometimes true	Sometimes true
10/23/2018 9:38	10/23/2018 13:37	EN	Yes, I wish to take the survey.	Female	24	M1	In a dating relationship, not living together	0	Immunity (N/A?)	To a high degree	Somewhat	To a low degree	Often	Always	Seldom	Often	Seldom	Often	Sometimes	Sometimes	Seldom	Seldom	Never	Sometimes	Fairly Often	Fairly Often	Sometimes	Almost Never	Sometimes	Sometimes	Almost Never	Almost Never	Disagree	Neutral	Disagree	Agree	Neutral	Agree	Sometimes true	Often true	Sometimes true	Never or very rarely true	Sometimes true	Rarely true	Rarely true	Often true	Rarely true	Sometimes true	Sometimes true
10/23/2018 10:53	10/23/2018 13:41	EN	Yes, I wish to take the survey.	Female	26	M1	In a dating relationship, not living together	0	N/A	Somewhat	To a high degree	To a low degree	Sometimes	Sometimes	Seldom	Seldom	Never/almost never	Seldom	Never/almost never	Seldom	Never/almost never	Often	Fairly Often	Fairly Often	Sometimes	Sometimes	Sometimes	Almost Never	Very Often	Fairly Often	Sometimes	Almost Never	Agree	Neutral	Neutral	Disagree	Neutral	Strongly Disagree	Sometimes true	Sometimes true	Sometimes true	Rarely true	Sometimes true	Very often or always true	Sometimes true	Sometimes true	Rarely true	Sometimes true	Sometimes true
10/23/2018 13:06	10/23/2018 14:19	EN	Yes, I wish to take the survey.	Male	30	M1	Single	0	N/A	Somewhat	Somewhat	Somewhat	Often	Sometimes	Seldom	Sometimes	Seldom	Sometimes	Never/almost never	Never/almost never	Sometimes	Always	Sometimes	Almost Never	Fairly Often	Very Often	Very Often	Sometimes	Very Often	Fairly Often	Almost Never	Never	Strongly Agree	Disagree	Agree	Disagree	Strongly Agree	Disagree	Sometimes true	Often true	Never or very rarely true	Rarely true	Very often or always true	Often true	Rarely true	Never or very rarely true	Never or very rarely true	Very often or always true	Often true
10/23/2018 14:23	10/23/2018 14:28	EN	Yes, I wish to take the survey.	Male	24	M1	In a dating relationship, not living together	0	N/A	Somewhat	Somewhat	To a low degree	Often	Seldom	Sometimes	Sometimes	Seldom	Often	Often	Seldom	Sometimes	Often	Almost Never	Sometimes	Fairly Often	Very Often	Sometimes	Almost Never	Fairly Often	Sometimes	Sometimes	Almost Never	Neutral	Strongly Disagree	Agree	Disagree	Agree	Disagree	Sometimes true	Never or very rarely true	Sometimes true	Sometimes true	Sometimes true	Never or very rarely true	Never or very rarely true	Often true	Often true	Sometimes true	Sometimes true
10/23/2018 9:56	10/23/2018 15:13	EN	Yes, I wish to take the survey.	Female	22	M1	In a dating relationship, not living together	0	N/A	To a low degree	To a very low degree	To a low degree	Sometimes	Sometimes	Seldom	Seldom	Seldom	Sometimes	Never/almost never	Never/almost never	Never/almost never	Always	Sometimes	Never	Sometimes	Very Often	Very Often	Almost Never	Fairly Often	Very Often	Never	Almost Never	Strongly Agree	Strongly Disagree	Strongly Agree	Strongly Disagree	Strongly Agree	Strongly Disagree	Often true	Very often or always true	Sometimes true	Never or very rarely true	Sometimes true	Often true	Never or very rarely true	Rarely true	Never or very rarely true	Often true	Very often or always true
10/23/2018 20:51	10/23/2018 21:04	EN	Yes, I wish to take the survey.	Female	23	M1	Single	0	N/A	To a high degree	Somewhat	To a high degree	Sometimes	Sometimes	Seldom	Sometimes	Sometimes	Seldom	Seldom	Often	Often	Often	Almost Never	Fairly Often	Fairly Often	Sometimes	Sometimes	Almost Never	Fairly Often	Almost Never	Almost Never	Almost Never	Agree	Disagree	Agree	Disagree	Agree	Disagree	Rarely true	Sometimes true	Often true	Rarely true	Often true	Often true	Sometimes true	Often true	Sometimes true	Often true	Sometimes true
10/23/2018 21:51	10/23/2018 22:05	EN	Yes, I wish to take the survey.	Female	25	M1	Single	0	N/A	Somewhat	To a low degree	To a low degree	Often	Often	Sometimes	Seldom	Never/almost never	Sometimes	Seldom	Seldom	Seldom	Always	Almost Never	Almost Never	Sometimes	Fairly Often	Fairly Often	Almost Never	Fairly Often	Sometimes	Almost Never	Almost Never	Agree	Strongly Disagree	Strongly Agree	Strongly Disagree	Neutral	Strongly Disagree	Very often or always true	Very often or always true	Rarely true	Never or very rarely true	Very often or always true	Very often or always true	Never or very rarely true	Rarely true	Never or very rarely true	Often true	Often true
10/25/2018 16:15	10/25/2018 16:21	EN	Yes, I wish to take the survey.	Male	23	M1	Single	0	N/A	Somewhat	To a low degree	To a low degree	Often	Sometimes	Often	Always	Sometimes	Sometimes	Sometimes	Sometimes	Sometimes	Sometimes	Fairly Often	Fairly Often	Fairly Often	Almost Never	Sometimes	Sometimes	Sometimes	Sometimes	Fairly Often	Sometimes	Neutral	Agree	Disagree	Agree	Disagree	Agree	Rarely true	Sometimes true	Often true	Often true	Rarely true	Rarely true	Sometimes true	Sometimes true	Often true	Sometimes true	Sometimes true
10/26/2018 7:01	10/26/2018 7:05	EN	Yes, I wish to take the survey.	Male	23	M2	In a dating relationship, not living together	0	N/A	To a low degree	To a low degree	To a low degree	Seldom	Seldom	Never/almost never	Seldom	Never/almost never	Seldom	Never/almost never	Never/almost never	Never/almost never	Often	Almost Never	Sometimes	Sometimes	Fairly Often	Fairly Often	Almost Never	Fairly Often	Sometimes	Almost Never	Sometimes	Strongly Agree	Disagree	Agree	Strongly Disagree	Agree	Strongly Disagree	Rarely true	Very often or always true	Rarely true	Sometimes true	Sometimes true	Sometimes true	Never or very rarely true	Sometimes true	Rarely true	Sometimes true	Rarely true
10/26/2018 7:20	10/26/2018 7:26	EN	Yes, I wish to take the survey.	Male	24	M2	Single	0	Gastrointestinal System: Thread 4	To a low degree	To a low degree	To a low degree	Sometimes	Often	Seldom	Seldom	Never/almost never	Seldom	Never/almost never	Sometimes	Seldom	Often	Almost Never	Never	Sometimes	Very Often	Very Often	Never	Very Often	Very Often	Almost Never	Never	Strongly Agree	Strongly Disagree	Strongly Agree	Strongly Disagree	Strongly Disagree	Strongly Disagree	Sometimes true	Often true	Sometimes true	Rarely true	Very often or always true	Often true	Rarely true	Sometimes true	Rarely true	Rarely true	Often true
10/26/2018 7:20	10/26/2018 7:30	EN	Yes, I wish to take the survey.	Male	24	M2	Single	0	N/A	To a very low degree	To a low degree	Somewhat	Often	Often	Sometimes	Never/almost never	Never/almost never	Seldom	Never/almost never	Seldom	Never/almost never	Always	Almost Never	Never	Never	Very Often	Very Often	Never	Very Often	Very Often	Almost Never	Never	Strongly Agree	Strongly Disagree	Strongly Agree	Strongly Disagree	Strongly Agree	Strongly Disagree	Very often or always true	Sometimes true	Never or very rarely true	Never or very rarely true	Often true	Very often or always true	Sometimes true	Rarely true	Never or very rarely true	Very often or always true	Sometimes true
10/26/2018 7:30	10/26/2018 7:35	EN	Yes, I wish to take the survey.	Male	27	M2	Living with significant other	0	N/A	Somewhat	Somewhat	To a low degree	Often	Often	Sometimes	Often	Seldom	Often	Often	Sometimes	Sometimes	Always	Almost Never	Almost Never	Fairly Often	Very Often	Sometimes	Sometimes	Fairly Often	Fairly Often	Almost Never	Sometimes	Agree	Disagree	Agree	Disagree	Strongly Agree	Disagree	Sometimes true	Often true	Sometimes true	Often true	Very often or always true	Often true	Rarely true	Often true	Often true	Very often or always true	Sometimes true
10/26/2018 8:13	10/26/2018 8:20	EN	Yes, I wish to take the survey.	Male	23	M2	Single	0	N/A	To a low degree	Somewhat	Somewhat	Often	Often	Sometimes	Often	Sometimes	Often	Seldom	Seldom	Sometimes	Often	Sometimes	Sometimes	Fairly Often	Fairly Often	Almost Never	Sometimes	Almost Never	Sometimes	Almost Never	Fairly Often	Agree	Neutral	Neutral	Neutral	Neutral	Agree	Sometimes true	Rarely true	Very often or always true	Often true	Often true	Rarely true	Sometimes true	Sometimes true	Sometimes true	Sometimes true	Sometimes true
10/26/2018 8:32	10/26/2018 8:36	EN	Yes, I wish to take the survey.	Male	22	M2	Single	0	N/A	To a very low degree	To a low degree	To a low degree	Sometimes	Sometimes	Never/almost never	Never/almost never	Never/almost never	Seldom	Never/almost never	Never/almost never	Never/almost never	Often	Never	Never	Almost Never	Very Often	Very Often	Never	Very Often	Very Often	Never	Never	Strongly Agree	Strongly Disagree	Strongly Agree	Strongly Disagree	Strongly Agree	Strongly Disagree	Rarely true	Sometimes true	Rarely true	Sometimes true	Often true	Never or very rarely true	Rarely true	Sometimes true	Sometimes true	Often true	Never or very rarely true
10/26/2018 8:52	10/26/2018 8:57	EN	Yes, I wish to take the survey.	Male	27	M2	In a dating relationship, not living together	0	N/A	Somewhat	Somewhat	Somewhat	Often	Often	Sometimes	Sometimes	Never/almost never	Often	Never/almost never	Seldom	Sometimes	Sometimes	Fairly Often	Sometimes	Fairly Often	Sometimes	Sometimes	Almost Never	Sometimes	Sometimes	Almost Never	Sometimes	Agree	Disagree	Agree	Disagree	Neutral	Disagree	Sometimes true	Rarely true	Sometimes true	Rarely true	Sometimes true	Often true	Often true	Sometimes true	Rarely true	Sometimes true	Sometimes true
10/26/2018 9:33	10/26/2018 9:37	EN	Yes, I wish to take the survey.	Female	26	M2	Married	0	N/A	To a high degree	Somewhat	To a very low degree	Often	Always	Sometimes	Often	Sometimes	Often	Seldom	Sometimes	Sometimes	Sometimes	Sometimes	Sometimes	Fairly Often	Sometimes	Sometimes	Sometimes	Fairly Often	Almost Never	Sometimes	Sometimes	Agree	Disagree	Disagree	Disagree	Agree	Disagree	Often true	Often true	Rarely true	Sometimes true	Sometimes true	Often true	Sometimes true	Rarely true	Sometimes true	Sometimes true	Often true
10/26/2018 9:48	10/26/2018 9:56	EN	Yes, I wish to take the survey.	Male	23	M2	Single	0	N/A	To a high degree	Somewhat	To a low degree	Sometimes	Often	Sometimes	Seldom	Never/almost never	Seldom	Never/almost never	Seldom	Never/almost never	Always	Almost Never	Almost Never	Sometimes	Fairly Often	Very Often	Never	Fairly Often	Sometimes	Almost Never	Never	Strongly Agree	Disagree	Agree	Disagree	Agree	Strongly Disagree	Sometimes true	Often true	Sometimes true	Rarely true	Very often or always true	Often true	Rarely true	Sometimes true	Never or very rarely true	Often true	Often true
10/26/2018 9:55	10/26/2018 9:58	EN	Yes, I wish to take the survey.	Male	24	M2	In a dating relationship, not living together	0	N/A	To a very high degree	Somewhat	Somewhat	Always	Always	Often	Often	Seldom	Often	Sometimes	Often	Often	Often	Fairly Often	Sometimes	Fairly Often	Fairly Often	Sometimes	Sometimes	Almost Never	Sometimes	Very Often	Sometimes	Agree	Disagree	Agree	Disagree	Neutral	Neutral	Never or very rarely true	Often true	Sometimes true	Sometimes true	Often true	Never or very rarely true	Rarely true	Often true	Sometimes true	Often true	Never or very rarely true
10/26/2018 9:55	10/26/2018 9:59	EN	Yes, I wish to take the survey.	Female	24	M2	In a dating relationship, not living together	0	Pre Clinical	To a very high degree	To a very high degree	To a high degree	Always	Always	Always	Always	Often	Always	Always	Always	Often	Never/almost never	Fairly Often	Fairly Often	Fairly Often	Fairly Often	Almost Never	Sometimes	Sometimes	Fairly Often	Very Often	Fairly Often	Agree	Agree	Neutral	Neutral	Neutral	Neutral	Often true	Often true	Sometimes true	Sometimes true	Sometimes true	Often true	Sometimes true	Rarely true	Often true	Often true	Often true
10/26/2018 9:55	10/26/2018 9:59	EN	Yes, I wish to take the survey.	Female	25	M2	Single	0	N/A	Somewhat	To a low degree	To a low degree	Sometimes	Often	Seldom	Often	Never/almost never	Sometimes	Never/almost never	Seldom	Seldom	Often	Almost Never	Never	Fairly Often	Very Often	Sometimes	Almost Never	Fairly Often	Fairly Often	Never	Never	Agree	Disagree	Neutral	Disagree	Agree	Neutral	Rarely true	Often true	Sometimes true	Rarely true	Sometimes true	Rarely true	Rarely true	Often true	Rarely true	Sometimes true	Sometimes true
10/26/2018 9:55	10/26/2018 9:59	EN	Yes, I wish to take the survey.	Female	25	M2	Single	0	N/a	Somewhat	To a high degree	To a low degree	Often	Sometimes	Sometimes	Sometimes	Never/almost never	Seldom	Seldom	Sometimes	Sometimes	Often	Almost Never	Never	Fairly Often	Very Often	Fairly Often	Never	Very Often	Fairly Often	Almost Never	Almost Never	Agree	Neutral	Neutral	Disagree	Neutral	Disagree	Sometimes true	Sometimes true	Sometimes true	Rarely true	Often true	Sometimes true	Sometimes true	Sometimes true	Never or very rarely true	Often true	Very often or always true
10/26/2018 9:56	10/26/2018 10:00	EN	Yes, I wish to take the survey.	Male	24	M2	Single	0	N/A	To a low degree	To a low degree	To a low degree	Seldom	Seldom	Seldom	Seldom	Never/almost never	Seldom	Never/almost never	Never/almost never	Never/almost never	Always	Never	Never	Almost Never	Very Often	Fairly Often	Never	Very Often	Very Often	Almost Never	Never	Strongly Agree	Strongly Disagree	Strongly Agree	Strongly Disagree	Agree	Strongly Disagree	Very often or always true	Often true	Rarely true	Never or very rarely true	Often true	Very often or always true	Rarely true	Rarely true	Rarely true	Very often or always true	Very often or always true
10/26/2018 9:56	10/26/2018 10:00	EN	Yes, I wish to take the survey.	Female	23	M2	Single	0	n/a	Somewhat	Somewhat	Somewhat	Sometimes	Sometimes	Sometimes	Sometimes	Seldom	Sometimes	Seldom	Sometimes	Seldom	Often	Never	Never	Sometimes	Fairly Often	Fairly Often	Almost Never	Fairly Often	Fairly Often	Sometimes	Almost Never	Disagree	Strongly Disagree	Agree	Strongly Disagree	Agree	Disagree	Rarely true	Sometimes true	Sometimes true	Never or very rarely true	Sometimes true	Rarely true	Sometimes true	Sometimes true	Never or very rarely true	Sometimes true	Sometimes true
10/26/2018 9:55	10/26/2018 10:00	EN	Yes, I wish to take the survey.	Male	24	M2	Single	0	N/A	To a high degree	To a low degree	To a low degree	Sometimes	Often	Often	Sometimes	Never/almost never	Often	Sometimes	Never/almost never	Never/almost never	Often	Sometimes	Almost Never	Almost Never	Fairly Often	Fairly Often	Almost Never	Fairly Often	Very Often	Almost Never	Almost Never	Strongly Agree	Disagree	Agree	Disagree	Agree	Disagree	Very often or always true	Very often or always true	Rarely true	Rarely true	Very often or always true	Very often or always true	Rarely true	Sometimes true	Often true	Often true	Very often or always true
10/26/2018 9:55	10/26/2018 10:00	EN	Yes, I wish to take the survey.	Female	23	M2	In a dating relationship, not living together	0	N/A	To a high degree	Somewhat	To a high degree	Often	Often	Often	Often	Seldom	Often	Seldom	Often	Often	Often	Sometimes	Sometimes	Fairly Often	Fairly Often	Sometimes	Almost Never	Almost Never	Sometimes	Sometimes	Sometimes	Agree	Disagree	Agree	Disagree	Agree	Disagree	Sometimes true	Sometimes true	Sometimes true	Rarely true	Sometimes true	Often true	Sometimes true	Sometimes true	Rarely true	Sometimes true	Sometimes true
10/26/2018 9:55	10/26/2018 10:02	EN	Yes, I wish to take the survey.	Male	24	M2	In a dating relationship, not living together	0	N/A	Somewhat	Somewhat	To a high degree	Sometimes	Sometimes	Sometimes	Sometimes	Sometimes	Sometimes	Seldom	Always	Often	Sometimes	Almost Never	Almost Never	Sometimes	Fairly Often	Sometimes	Sometimes	Sometimes	Never	Almost Never	Almost Never	Neutral	Disagree	Neutral	Neutral	Neutral	Neutral	Sometimes true	Sometimes true	Very often or always true	Sometimes true	Often true	Never or very rarely true	Sometimes true	Rarely true	Sometimes true	Often true	Sometimes true
10/26/2018 9:55	10/26/2018 10:03	EN	Yes, I wish to take the survey.	Male	24	M2	In a dating relationship, not living together	0	GI	To a very low degree	To a very low degree	To a very low degree	Sometimes	Often	Often	Never/almost never	Never/almost never	Sometimes	Never/almost never	Often	Seldom	Often	Never	Never	Sometimes	Fairly Often	Fairly Often	Never	Very Often	Sometimes	Never	Never	Strongly Agree	Strongly Disagree	Strongly Agree	Strongly Disagree	Strongly Agree	Strongly Disagree	Sometimes true	Never or very rarely true	Never or very rarely true	Never or very rarely true	Very often or always true	Sometimes true	Never or very rarely true	Rarely true	Never or very rarely true	Very often or always true	Very often or always true
10/26/2018 9:56	10/26/2018 10:03	EN	Yes, I wish to take the survey.	Female	23	M2	In a dating relationship, not living together	0	N/A	Somewhat	Somewhat	Somewhat	Often	Sometimes	Sometimes	Sometimes	Seldom	Seldom	Seldom	Seldom	Sometimes	Often	Sometimes	Sometimes	Sometimes	Sometimes	Sometimes	Fairly Often	Sometimes	Sometimes	Sometimes	Almost Never	Agree	Neutral	Agree	Disagree	Neutral	Disagree	Often true	Sometimes true	Often true	Rarely true	Often true	Sometimes true	Often true	Often true	Sometimes true	Sometimes true	Often true
10/26/2018 9:59	10/26/2018 10:03	EN	Yes, I wish to take the survey.	Female	24	M2	Single	0	NA	To a very high degree	To a very high degree	To a very high degree	Always	Always	Always	Always	Always	Always	Always	Always	Always	Always	Very Often	Very Often	Very Often	Very Often	Very Often	Very Often	Very Often	Very Often	Very Often	Very Often	Strongly Disagree	Strongly Agree	Strongly Disagree	Strongly Agree	Strongly Disagree	Strongly Agree	Never or very rarely true	Never or very rarely true	Very often or always true	Very often or always true	Never or very rarely true	Never or very rarely true	Very often or always true	Very often or always true	Never or very rarely true	Never or very rarely true	Never or very rarely true
10/26/2018 9:55	10/26/2018 10:04	EN	Yes, I wish to take the survey.	Female	23	M2	In a dating relationship, not living together	0	n/a	To a low degree	To a low degree	Somewhat	Often	Often	Sometimes	Seldom	Never/almost never	Sometimes	Never/almost never	Seldom	Never/almost never	Often	Sometimes	Almost Never	Never	Fairly Often	Very Often	Almost Never	Fairly Often	Fairly Often	Almost Never	Never	Strongly Agree	Disagree	Disagree	Strongly Disagree	Disagree	Strongly Disagree	Sometimes true	Sometimes true	Rarely true	Never or very rarely true	Often true	Often true	Rarely true	Rarely true	Never or very rarely true	Very often or always true	Very often or always true
10/26/2018 9:57	10/26/2018 10:04	EN	Yes, I wish to take the survey.	Male	29	M2	Single	0	N/A	Somewhat	Somewhat	Somewhat	Often	Often	Often	Seldom	Never/almost never	Often	Seldom	Sometimes	Seldom	Sometimes	Almost Never	Almost Never	Almost Never	Fairly Often	Sometimes	Never	Sometimes	Sometimes	Sometimes	Sometimes	Agree	Disagree	Agree	Disagree	Agree	Disagree	Never or very rarely true	Sometimes true	Often true	Never or very rarely true	Never or very rarely true	Often true	Sometimes true	Sometimes true	Never or very rarely true	Often true	Rarely true
10/26/2018 9:56	10/26/2018 10:04	EN	Yes, I wish to take the survey.	Female	23	M2	In a dating relationship, not living together	0	N/A	Somewhat	Somewhat	To a high degree	Often	Often	Sometimes	Often	Sometimes	Often	Seldom	Sometimes	Sometimes	Sometimes	Sometimes	Sometimes	Very Often	Fairly Often	Sometimes	Sometimes	Sometimes	Almost Never	Sometimes	Fairly Often	Neutral	Neutral	Neutral	Neutral	Neutral	Neutral	Sometimes true	Often true	Sometimes true	Sometimes true	Sometimes true	Sometimes true	Rarely true	Sometimes true	Rarely true	Often true	Sometimes true
10/26/2018 9:58	10/26/2018 10:07	EN	Yes, I wish to take the survey.	Male	23	M2	Single	0	N/A	Somewhat	To a low degree	Somewhat	Sometimes	Sometimes	Sometimes	Sometimes	Sometimes	Sometimes	Sometimes	Sometimes	Sometimes	Sometimes	Sometimes	Sometimes	Sometimes	Sometimes	Sometimes	Sometimes	Sometimes	Sometimes	Sometimes	Sometimes	Neutral	Neutral	Neutral	Neutral	Neutral	Neutral	Rarely true	Rarely true	Rarely true	Rarely true	Rarely true	Rarely true	Rarely true	Rarely true	Rarely true	Rarely true	Rarely true
10/26/2018 9:57	10/26/2018 10:07	EN	Yes, I wish to take the survey.	Male	29	M2	Single	0	N/A	To a low degree	Somewhat	To a very low degree	Often	Sometimes	Sometimes	Never/almost never	Never/almost never	Never/almost never	Often	Seldom	Seldom	Seldom	Sometimes	Sometimes	Sometimes	Sometimes	Sometimes	Never	Sometimes	Sometimes	Sometimes	Sometimes	Agree	Disagree	Agree	Neutral	Neutral	Neutral	Often true	Sometimes true	Rarely true	Often true	Very often or always true	Sometimes true	Sometimes true	Sometimes true	Rarely true	Rarely true	Rarely true
10/26/2018 10:00	10/26/2018 10:07	EN	Yes, I wish to take the survey.	Female	23	M2	In a dating relationship, not living together	0	N/A	To a very high degree	To a very high degree	To a very high degree	Often	Often	Often	Often	Often	Often	Often	Always	Often	Sometimes	Sometimes	Fairly Often	Fairly Often	Sometimes	Fairly Often	Sometimes	Almost Never	Almost Never	Sometimes	Fairly Often	Disagree	Neutral	Neutral	Neutral	Neutral	Agree	Often true	Sometimes true	Sometimes true	Sometimes true	Sometimes true	Rarely true	Sometimes true	Rarely true	Sometimes true	Sometimes true	Often true
10/26/2018 9:59	10/26/2018 10:07	EN	Yes, I wish to take the survey.	Male	25	M2	In a dating relationship, not living together	0	N/A	To a high degree	Somewhat	Somewhat	Often	Often	Often	Often	Sometimes	Sometimes	Never/almost never	Often	Often	Often	Sometimes	Sometimes	Sometimes	Fairly Often	Sometimes	Almost Never	Sometimes	Fairly Often	Sometimes	Sometimes	Agree	Neutral	Neutral	Neutral	Neutral	Disagree	Sometimes true	Often true	Rarely true	Sometimes true	Sometimes true	Often true	Rarely true	Sometimes true	Sometimes true	Sometimes true	Sometimes true
10/26/2018 9:56	10/26/2018 10:09	EN	Yes, I wish to take the survey.	Male	25	M2	In a dating relationship, not living together	0	N/A	Somewhat	To a low degree	To a very low degree	Sometimes	Seldom	Seldom	Never/almost never	Never/almost never	Seldom	Never/almost never	Never/almost never	Seldom	Always	Never	Never	Almost Never	Very Often	Fairly Often	Never	Very Often	Fairly Often	Never	Almost Never	Strongly Agree	Strongly Disagree	Strongly Agree	Strongly Disagree	Strongly Agree	Strongly Disagree	Sometimes true	Often true	Rarely true	Never or very rarely true	Never or very rarely true	Sometimes true	Rarely true	Often true	Never or very rarely true	Never or very rarely true	Sometimes true
10/26/2018 9:59	10/26/2018 10:10	EN	Yes, I wish to take the survey.	Female	26	M2	In a dating relationship, not living together	0	N/A	Somewhat	Somewhat	Somewhat	Often	Sometimes	Seldom	Sometimes	Seldom	Often	Sometimes	Seldom	Sometimes	Often	Sometimes	Almost Never	Fairly Often	Fairly Often	Fairly Often	Almost Never	Sometimes	Almost Never	Almost Never	Almost Never	Agree	Disagree	Neutral	Disagree	Agree	Disagree	Never or very rarely true	Often true	Sometimes true	Sometimes true	Sometimes true	Rarely true	Rarely true	Sometimes true	Sometimes true	Sometimes true	Often true
10/26/2018 10:00	10/26/2018 10:13	EN	Yes, I wish to take the survey.	Female	23	M2	In a dating relationship, not living together	0	N/A	Somewhat	To a high degree	To a high degree	Always	Always	Sometimes	Often	Sometimes	Often	Seldom	Often	Often	Sometimes	Almost Never	Almost Never	Fairly Often	Fairly Often	Sometimes	Sometimes	Sometimes	Almost Never	Sometimes	Almost Never	Agree	Agree	Agree	Agree	Agree	Neutral	Rarely true	Sometimes true	Sometimes true	Never or very rarely true	Often true	Sometimes true	Sometimes true	Often true	Rarely true	Often true	Rarely true
10/26/2018 10:04	10/26/2018 10:14	EN	Yes, I wish to take the survey.	Female	24	M2	In a dating relationship, not living together	0	N/A	Somewhat	Somewhat	Somewhat	Sometimes	Sometimes	Seldom	Seldom	Never/almost never	Seldom	Seldom	Seldom	Seldom	Sometimes	Almost Never	Almost Never	Sometimes	Fairly Often	Sometimes	Never	Fairly Often	Never	Almost Never	Sometimes	Agree	Disagree	Agree	Disagree	Neutral	Neutral	Sometimes true	Sometimes true	Sometimes true	Sometimes true	Sometimes true	Sometimes true	Sometimes true	Sometimes true	Sometimes true	Sometimes true	Sometimes true
10/26/2018 10:01	10/26/2018 10:15	EN	Yes, I wish to take the survey.	Female	23	M2	Single	0	N/A	Somewhat	Somewhat	To a low degree	Often	Often	Sometimes	Sometimes	Never/almost never	Often	Seldom	Sometimes	Sometimes	Sometimes	Sometimes	Almost Never	Sometimes	Fairly Often	Fairly Often	Almost Never	Sometimes	Sometimes	Sometimes	Almost Never	Agree	Disagree	Agree	Disagree	Agree	Disagree	Sometimes true	Sometimes true	Often true	Rarely true	Very often or always true	Often true	Sometimes true	Sometimes true	Rarely true	Often true	Often true
10/26/2018 10:15	10/26/2018 10:22	EN	Yes, I wish to take the survey.	Male	24	M2	Single	0	n/a	To a high degree	Somewhat	To a high degree	Sometimes	Often	Seldom	Often	Seldom	Sometimes	Seldom	Seldom	Often	Often	Sometimes	Sometimes	Fairly Often	Sometimes	Sometimes	Fairly Often	Sometimes	Sometimes	Sometimes	Fairly Often	Agree	Neutral	Agree	Agree	Neutral	Neutral	Sometimes true	Sometimes true	Often true	Sometimes true	Often true	Often true	Sometimes true	Sometimes true	Often true	Often true	Very often or always true
10/26/2018 10:00	10/26/2018 10:22	EN	Yes, I wish to take the survey.	Male	23	M2	In a dating relationship, not living together	0	N/A	To a low degree	Somewhat	To a low degree	Sometimes	Sometimes	Sometimes	Sometimes	Sometimes	Sometimes	Sometimes	Sometimes	Sometimes	Sometimes	Sometimes	Sometimes	Sometimes	Sometimes	Sometimes	Sometimes	Sometimes	Sometimes	Sometimes	Sometimes	Neutral	Neutral	Neutral	Neutral	Neutral	Neutral	Sometimes true	Sometimes true	Sometimes true	Sometimes true	Sometimes true	Sometimes true	Sometimes true	Sometimes true	Sometimes true	Sometimes true	Sometimes true
10/26/2018 10:02	10/26/2018 10:24	EN	Yes, I wish to take the survey.	Male	24	M2	Single	0	N/A	To a low degree	To a low degree	To a low degree	Sometimes	Seldom	Seldom	Seldom	Never/almost never	Sometimes	Seldom	Seldom	Seldom	Seldom	Sometimes	Sometimes	Fairly Often	Fairly Often	Fairly Often	Almost Never	Fairly Often	Fairly Often	Sometimes	Almost Never	Agree	Neutral	Agree	Strongly Disagree	Strongly Agree	Neutral	Often true	Often true	Sometimes true	Rarely true	Often true	Often true	Often true	Sometimes true	Rarely true	Often true	Often true
10/26/2018 10:14	10/26/2018 10:24	EN	Yes, I wish to take the survey.	Male	23	M2	In a dating relationship, not living together	0	N/A	Somewhat	Somewhat	To a low degree	Sometimes	Sometimes	Seldom	Sometimes	Never/almost never	Sometimes	Seldom	Sometimes	Never/almost never	Always	Almost Never	Never	Sometimes	Very Often	Fairly Often	Almost Never	Fairly Often	Sometimes	Almost Never	Almost Never	Agree	Strongly Disagree	Agree	Strongly Disagree	Agree	Strongly Disagree	Rarely true	Sometimes true	Rarely true	Never or very rarely true	Often true	Rarely true	Rarely true	Rarely true	Never or very rarely true	Sometimes true	Rarely true
10/26/2018 10:23	10/26/2018 10:26	EN	Yes, I wish to take the survey.	Male	23	M2	In a dating relationship, not living together	0	N/a	Somewhat	Somewhat	Somewhat	Often	Often	Sometimes	Often	Often	Often	Sometimes	Sometimes	Seldom	Sometimes	Fairly Often	Fairly Often	Fairly Often	Sometimes	Sometimes	Fairly Often	Fairly Often	Sometimes	Fairly Often	Fairly Often	Agree	Disagree	Disagree	Neutral	Neutral	Neutral	Sometimes true	Sometimes true	Sometimes true	Sometimes true	Sometimes true	Sometimes true	Sometimes true	Sometimes true	Sometimes true	Sometimes true	Sometimes true
10/26/2018 10:02	10/26/2018 10:26	EN	Yes, I wish to take the survey.	Female	25	M2	Single	0	n/a	Somewhat	Somewhat	Somewhat	Sometimes	Often	Sometimes	Sometimes	Never/almost never	Sometimes	Sometimes	Seldom	Seldom	Always	Almost Never	Almost Never	Sometimes	Sometimes	Sometimes	Never	Fairly Often	Sometimes	Almost Never	Never	Strongly Agree	Strongly Disagree	Strongly Agree	Strongly Disagree	Strongly Agree	Strongly Disagree	Often true	Rarely true	Often true	Rarely true	Very often or always true	Often true	Often true	Sometimes true	Rarely true	Often true	Often true
10/26/2018 10:02	10/26/2018 10:44	EN	Yes, I wish to take the survey.	Male	26	M2	Single	0	n/a	Somewhat	Somewhat	Somewhat	Sometimes	Sometimes	Seldom	Sometimes	Seldom	Sometimes	Often	Seldom	Seldom	Always	Sometimes	Sometimes	Sometimes	Sometimes	Sometimes	Sometimes	Sometimes	Sometimes	Sometimes	Sometimes	Agree	Disagree	Agree	Neutral	Disagree	Neutral	Often true	Sometimes true	Often true	Rarely true	Sometimes true	Very often or always true	Sometimes true	Sometimes true	Sometimes true	Sometimes true	Often true
10/26/2018 9:56	10/26/2018 10:44	EN	Yes, I wish to take the survey.	Female	27	M2	In a dating relationship, not living together	0	N/A	To a high degree	To a high degree	To a low degree	Always	Always	Always	Sometimes	Never/almost never	Always	Seldom	Always	Often	Often	Almost Never	Fairly Often	Sometimes	Sometimes	Sometimes	Sometimes	Fairly Often	Almost Never	Almost Never	Almost Never	Neutral	Neutral	Neutral	Neutral	Disagree	Agree	Often true	Sometimes true	Often true	Rarely true	Often true	Often true	Often true	Rarely true	Rarely true	Often true	Sometimes true
10/26/2018 10:25	10/26/2018 10:55	EN	Yes, I wish to take the survey.	Female	24	M2	In a dating relationship, not living together	0	N/A	Somewhat	Somewhat	To a low degree	Often	Often	Often	Often	Seldom	Often	Sometimes	Sometimes	Seldom	Sometimes	Almost Never	Almost Never	Sometimes	Sometimes	Sometimes	Almost Never	Fairly Often	Sometimes	Never	Never	Strongly Agree	Strongly Disagree	Agree	Disagree	Disagree	Disagree	Sometimes true	Sometimes true	Sometimes true	Sometimes true	Sometimes true	Rarely true	Sometimes true	Sometimes true	Sometimes true	Sometimes true	Rarely true
10/26/2018 9:55	10/26/2018 11:09	EN	Yes, I wish to take the survey.	Male	24	M2	In a dating relationship, not living together	0	N/A	Somewhat	To a low degree	To a low degree	Sometimes	Sometimes	Sometimes	Seldom	Seldom	Sometimes	Seldom	Sometimes	Sometimes	Often	Fairly Often	Sometimes	Fairly Often	Fairly Often	Fairly Often	Almost Never	Sometimes	Sometimes	Sometimes	Almost Never	Agree	Neutral	Neutral	Disagree	Agree	Disagree	Often true	Sometimes true	Rarely true	Sometimes true	Often true	Often true	Sometimes true	Sometimes true	Sometimes true	Often true	Often true
10/26/2018 10:38	10/26/2018 11:10	EN	Yes, I wish to take the survey.	Female	25	M2	Single	0	N/A	To a high degree	Somewhat	To a low degree	Often	Often	Sometimes	Sometimes	Seldom	Often	Seldom	Sometimes	Seldom	Often	Almost Never	Almost Never	Sometimes	Fairly Often	Fairly Often	Almost Never	Fairly Often	Fairly Often	Sometimes	Almost Never	Agree	Disagree	Neutral	Disagree	Agree	Disagree	Sometimes true	Often true	Rarely true	Rarely true	Often true	Often true	Rarely true	Rarely true	Rarely true	Sometimes true	Often true
10/26/2018 11:15	10/26/2018 11:18	EN	Yes, I wish to take the survey.	Female	25	M2	In a dating relationship, not living together	0	N/A	Somewhat	Somewhat	Somewhat	Sometimes	Sometimes	Never/almost never	Never/almost never	Never/almost never	Seldom	Never/almost never	Seldom	Never/almost never	Often	Almost Never	Almost Never	Almost Never	Very Often	Very Often	Never	Never	Fairly Often	Never	Never	Agree	Disagree	Agree	Strongly Disagree	Agree	Strongly Disagree	Often true	Very often or always true	Never or very rarely true	Never or very rarely true	Often true	Very often or always true	Never or very rarely true	Rarely true	Rarely true	Sometimes true	Often true
10/26/2018 11:17	10/26/2018 11:21	EN	Yes, I wish to take the survey.	Male	23	M2	In a dating relationship, not living together	0	n/a	Somewhat	Somewhat	Somewhat	Sometimes	Sometimes	Sometimes	Sometimes	Sometimes	Sometimes	Sometimes	Sometimes	Sometimes	Sometimes	Sometimes	Sometimes	Sometimes	Sometimes	Sometimes	Sometimes	Sometimes	Sometimes	Sometimes	Sometimes	Neutral	Neutral	Neutral	Neutral	Neutral	Neutral	Sometimes true	Sometimes true	Sometimes true	Sometimes true	Sometimes true	Sometimes true	Sometimes true	Sometimes true	Sometimes true	Sometimes true	Sometimes true
10/26/2018 10:00	10/26/2018 11:55	EN	Yes, I wish to take the survey.	Male	23	M2	Single	0	N/A	Somewhat	To a high degree	To a high degree	Seldom	Seldom	Sometimes	Seldom	Never/almost never	Seldom	Seldom	Seldom	Seldom	Seldom	Almost Never	Almost Never	Almost Never	Almost Never	Almost Never	Almost Never	Almost Never	Almost Never	Almost Never	Almost Never	Strongly Agree	Disagree	Strongly Agree	Strongly Disagree	Agree	Disagree	Rarely true	Often true	Rarely true	Never or very rarely true	Often true	Rarely true	Rarely true	Sometimes true	Never or very rarely true	Often true	Sometimes true
10/26/2018 10:04	10/26/2018 11:55	EN	Yes, I wish to take the survey.	Female	25	M2	In a dating relationship, not living together	0	N/A	To a low degree	To a low degree	Somewhat	Seldom	Seldom	Seldom	Seldom	Seldom	Seldom	Often	Seldom	Seldom	Sometimes	Almost Never	Sometimes	Sometimes	Sometimes	Sometimes	Almost Never	Fairly Often	Almost Never	Almost Never	Almost Never	Agree	Neutral	Neutral	Disagree	Strongly Agree	Agree	Sometimes true	Very often or always true	Often true	Rarely true	Very often or always true	Very often or always true	Never or very rarely true	Rarely true	Rarely true	Sometimes true	Often true
10/26/2018 12:23	10/26/2018 12:29	EN	Yes, I wish to take the survey.	Male	23	M2	Single	0	NA	To a very high degree	To a high degree	To a high degree	Often	Often	Sometimes	Often	Sometimes	Often	Seldom	Often	Seldom	Often	Sometimes	Almost Never	Very Often	Sometimes	Fairly Often	Sometimes	Fairly Often	Sometimes	Sometimes	Sometimes	Neutral	Disagree	Neutral	Neutral	Neutral	Disagree	Rarely true	Often true	Sometimes true	Rarely true	Sometimes true	Rarely true	Rarely true	Often true	Often true	Sometimes true	Sometimes true
10/26/2018 13:07	10/26/2018 13:10	EN	Yes, I wish to take the survey.	Male	22	M2	In a dating relationship, not living together	0	N/A	Somewhat	To a high degree	To a high degree	Often	Often	Sometimes	Sometimes	Sometimes	Often	Sometimes	Sometimes	Sometimes	Seldom	Sometimes	Sometimes	Fairly Often	Fairly Often	Sometimes	Fairly Often	Fairly Often	Sometimes	Sometimes	Sometimes	Agree	Disagree	Agree	Disagree	Agree	Disagree	Never or very rarely true	Often true	Sometimes true	Rarely true	Very often or always true	Rarely true	Rarely true	Sometimes true	Sometimes true	Sometimes true	Rarely true
10/26/2018 13:48	10/26/2018 14:07	EN	Yes, I wish to take the survey.	Male	23	M2	In a dating relationship, not living together	0	N/A	To a low degree	Somewhat	To a very low degree	Sometimes	Seldom	Never/almost never	Never/almost never	Never/almost never	Sometimes	Never/almost never	Never/almost never	Never/almost never	Often	Almost Never	Never	Sometimes	Very Often	Fairly Often	Never	Very Often	Fairly Often	Almost Never	Almost Never	Strongly Agree	Strongly Disagree	Strongly Agree	Strongly Disagree	Strongly Agree	Strongly Disagree	Very often or always true	Very often or always true	Rarely true	Never or very rarely true	Very often or always true	Very often or always true	Never or very rarely true	Rarely true	Never or very rarely true	Very often or always true	Very often or always true
10/26/2018 9:55	10/26/2018 21:17	EN	Yes, I wish to take the survey.	Female	23	M2	Single	0	preclinical	To a high degree	To a very high degree	To a very high degree	Always	Sometimes	Sometimes	Often	Sometimes	Often	Seldom	Sometimes	Sometimes	Sometimes	Almost Never	Almost Never	Fairly Often	Sometimes	Sometimes	Sometimes	Sometimes	Sometimes	Fairly Often	Sometimes	Agree	Neutral	Neutral	Neutral	Disagree	Neutral	Often true	Often true	Sometimes true	Sometimes true	Often true	Often true	Rarely true	Sometimes true	Sometimes true	Often true	Very often or always true
10/26/2018 10:00	10/27/2018 10:02	EN	Yes, I wish to take the survey.	Female	24	M2	Living with significant other	0	N/A	To a high degree	Somewhat	Somewhat	Sometimes	Often	Sometimes	Often	Seldom	Often	Never/almost never	Never/almost never	Never/almost never	Sometimes	Sometimes	Sometimes	Sometimes	Sometimes	Sometimes	Sometimes	Sometimes	Sometimes	Sometimes	Sometimes	Agree	Strongly Disagree	Neutral	Strongly Disagree	Neutral	Strongly Disagree	Sometimes true	Sometimes true	Sometimes true	Rarely true	Sometimes true	Sometimes true	Sometimes true	Sometimes true	Rarely true	Sometimes true	Sometimes true
10/26/2018 10:00	10/28/2018 13:43	EN	Yes, I wish to take the survey.	Female	24	M2	Single	0	N/A	Somewhat	Somewhat	Somewhat	Often	Often	Sometimes	Often	Always	Often	Seldom	Often	Sometimes	Often	Fairly Often	Sometimes	Very Often	Fairly Often	Sometimes	Fairly Often	Fairly Often	Sometimes	Fairly Often	Sometimes	Agree	Neutral	Neutral	Disagree	Neutral	Neutral	Sometimes true	Often true	Often true	Often true	Often true	Sometimes true	Rarely true	Sometimes true	Sometimes true	Sometimes true	Rarely true
10/28/2018 21:05	10/28/2018 21:10	EN	Yes, I wish to take the survey.	Male	24	M2	In a dating relationship, not living together	0	n/a	Somewhat	To a low degree	To a low degree	Sometimes	Sometimes	Sometimes	Sometimes	Never/almost never	Sometimes	Never/almost never	Never/almost never	Never/almost never	Always	Almost Never	Almost Never	Sometimes	Very Often	Very Often	Almost Never	Very Often	Fairly Often	Almost Never	Sometimes	Strongly Agree	Strongly Disagree	Strongly Agree	Strongly Disagree	Strongly Agree	Strongly Disagree	Never or very rarely true	Sometimes true	Rarely true	Never or very rarely true	Very often or always true	Very often or always true	Rarely true	Sometimes true	Never or very rarely true	Sometimes true	Never or very rarely true
10/29/2018 9:06	10/29/2018 9:10	EN	Yes, I wish to take the survey.	Female	24	M2	In a dating relationship, not living together	0	N/A	Somewhat	Somewhat	Somewhat	Often	Often	Sometimes	Sometimes	Seldom	Sometimes	Often	Often	Often	Sometimes	Fairly Often	Almost Never	Fairly Often	Sometimes	Sometimes	Almost Never	Sometimes	Sometimes	Fairly Often	Almost Never	Neutral	Neutral	Neutral	Neutral	Neutral	Neutral	Rarely true	Rarely true	Sometimes true	Sometimes true	Rarely true	Rarely true	Often true	Often true	Sometimes true	Never or very rarely true	Rarely true
12/4/2018 12:36	12/4/2018 12:40	EN	Yes, I wish to take the survey.	Female	23	M1	Married	0	N/A	Somewhat	Somewhat	To a high degree	Often	Often	Sometimes	Often	Seldom	Sometimes	Seldom	Sometimes	Seldom	Sometimes	Almost Never	Almost Never	Sometimes	Fairly Often	Fairly Often	Almost Never	Fairly Often	Sometimes	Sometimes	Sometimes	Agree	Disagree	Neutral	Disagree	Agree	Disagree	Sometimes true	Rarely true	Rarely true	Never or very rarely true	Often true	Never or very rarely true	Often true	Sometimes true	Never or very rarely true	Sometimes true	Never or very rarely true
12/4/2018 12:35	12/4/2018 12:41	EN	Yes, I wish to take the survey.	Female	22	M1	Single	0	N/A	To a high degree	To a high degree	To a high degree	Often	Always	Sometimes	Sometimes	Sometimes	Often	Seldom	Often	Sometimes	Sometimes	Almost Never	Almost Never	Fairly Often	Fairly Often	Fairly Often	Almost Never	Fairly Often	Sometimes	Almost Never	Almost Never	Agree	Disagree	Agree	Disagree	Agree	Disagree	Rarely true	Sometimes true	Sometimes true	Rarely true	Often true	Sometimes true	Sometimes true	Sometimes true	Rarely true	Sometimes true	Sometimes true
12/4/2018 12:36	12/4/2018 12:43	EN	Yes, I wish to take the survey.	Female	22	M1	Living with significant other	0	N/A	To a high degree	Somewhat	Somewhat	Sometimes	Often	Seldom	Sometimes	Seldom	Often	Sometimes	Sometimes	Sometimes	Often	Sometimes	Almost Never	Fairly Often	Sometimes	Sometimes	Almost Never	Sometimes	Sometimes	Sometimes	Almost Never	Neutral	Disagree	Disagree	Disagree	Agree	Disagree	Often true	Sometimes true	Sometimes true	Rarely true	Sometimes true	Often true	Rarely true	Sometimes true	Rarely true	Sometimes true	Sometimes true
12/4/2018 12:46	12/4/2018 12:48	EN	Yes, I wish to take the survey.	Male	23	M1	Single	0	N/A	To a high degree	To a very high degree	To a very high degree	Often	Always	Sometimes	Always	Often	Often	Seldom	Sometimes	Always	Sometimes	Sometimes	Almost Never	Fairly Often	Sometimes	Almost Never	Fairly Often	Sometimes	Almost Never	Sometimes	Very Often	Strongly Disagree	Strongly Agree	Disagree	Agree	Strongly Disagree	Strongly Agree	Sometimes true	Sometimes true	Very often or always true	Sometimes true	Rarely true	Often true	Sometimes true	Rarely true	Rarely true	Rarely true	Often true
12/4/2018 12:44	12/4/2018 12:49	EN	Yes, I wish to take the survey.	Female	24	M1	Single	0	N/A	Somewhat	To a high degree	Somewhat	Often	Often	Sometimes	Sometimes	Sometimes	Often	Always	Sometimes	Sometimes	Sometimes	Sometimes	Sometimes	Fairly Often	Sometimes	Sometimes	Sometimes	Sometimes	Almost Never	Sometimes	Sometimes	Neutral	Agree	Neutral	Agree	Neutral	Disagree	Often true	Sometimes true	Sometimes true	Rarely true	Often true	Often true	Rarely true	Sometimes true	Sometimes true	Rarely true	Often true
12/4/2018 12:50	12/4/2018 12:58	EN	Yes, I wish to take the survey.	Female	22	M1	Single	0	N/A	To a high degree	Somewhat	Somewhat	Often	Often	Sometimes	Seldom	Seldom	Often	Seldom	Sometimes	Seldom	Often	Almost Never	Almost Never	Very Often	Fairly Often	Fairly Often	Sometimes	Fairly Often	Almost Never	Almost Never	Fairly Often	Agree	Strongly Disagree	Agree	Disagree	Agree	Disagree	Sometimes true	Sometimes true	Sometimes true	Sometimes true	Often true	Very often or always true	Sometimes true	Often true	Sometimes true	Sometimes true	Often true
12/4/2018 13:27	12/4/2018 13:31	EN	Yes, I wish to take the survey.	Female	22	M1	Single	0	N/A	Somewhat	Somewhat	To a low degree	Sometimes	Often	Seldom	Sometimes	Sometimes	Sometimes	Seldom	Sometimes	Sometimes	Often	Almost Never	Almost Never	Fairly Often	Sometimes	Sometimes	Sometimes	Fairly Often	Sometimes	Almost Never	Sometimes	Disagree	Agree	Disagree	Agree	Neutral	Agree	Sometimes true	Sometimes true	Sometimes true	Sometimes true	Rarely true	Sometimes true	Rarely true	Sometimes true	Sometimes true	Sometimes true	Sometimes true
12/4/2018 12:46	12/4/2018 13:46	EN	Yes, I wish to take the survey.	Female	24	M1	In a dating relationship, not living together	0	n/a	To a high degree	Somewhat	Somewhat	Often	Always	Sometimes	Often	Seldom	Always	Sometimes	Sometimes	Sometimes	Sometimes	Almost Never	Almost Never	Fairly Often	Sometimes	Sometimes	Sometimes	Fairly Often	Sometimes	Almost Never	Almost Never	Agree	Disagree	Agree	Neutral	Disagree	Disagree	Rarely true	Often true	Sometimes true	Never or very rarely true	Sometimes true	Sometimes true	Rarely true	Sometimes true	Rarely true	Sometimes true	Often true
12/4/2018 14:46	12/4/2018 14:51	EN	Yes, I wish to take the survey.	Male	23	M1	Living with significant other	0	N/A	Somewhat	To a high degree	Somewhat	Often	Often	Seldom	Sometimes	Never/almost never	Often	Sometimes	Sometimes	Seldom	Sometimes	Almost Never	Almost Never	Almost Never	Fairly Often	Fairly Often	Never	Sometimes	Fairly Often	Almost Never	Never	Strongly Agree	Disagree	Strongly Agree	Disagree	Agree	Strongly Disagree	Often true	Never or very rarely true	Rarely true	Rarely true	Rarely true	Very often or always true	Very often or always true	Rarely true	Rarely true	Often true	Often true
12/4/2018 15:05	12/4/2018 15:08	EN	Yes, I wish to take the survey.	Female	23	M1	Single	0	n/a	To a high degree	Somewhat	Somewhat	Often	Often	Sometimes	Sometimes	Seldom	Sometimes	Seldom	Seldom	Seldom	Often	Sometimes	Fairly Often	Sometimes	Sometimes	Sometimes	Almost Never	Sometimes	Almost Never	Sometimes	Almost Never	Agree	Neutral	Neutral	Neutral	Neutral	Neutral	Rarely true	Sometimes true	Sometimes true	Sometimes true	Sometimes true	Sometimes true	Sometimes true	Sometimes true	Sometimes true	Sometimes true	Rarely true
12/4/2018 15:05	12/4/2018 15:11	EN	Yes, I wish to take the survey.	Male	22	M1	Single	0	N/A	To a very high degree	To a very high degree	Somewhat	Often	Often	Sometimes	Often	Sometimes	Always	Sometimes	Often	Sometimes	Sometimes	Fairly Often	Sometimes	Very Often	Sometimes	Almost Never	Almost Never	Sometimes	Almost Never	Fairly Often	Fairly Often	Disagree	Agree	Disagree	Agree	Disagree	Neutral	Sometimes true	Very often or always true	Often true	Sometimes true	Often true	Often true	Never or very rarely true	Sometimes true	Sometimes true	Often true	Rarely true
12/4/2018 15:09	12/4/2018 15:13	EN	Yes, I wish to take the survey.	Female	26	M1	Single	0	N/A	To a high degree	To a high degree	Somewhat	Often	Always	Often	Often	Sometimes	Often	Seldom	Often	Often	Seldom	Fairly Often	Sometimes	Fairly Often	Sometimes	Sometimes	Almost Never	Sometimes	Almost Never	Sometimes	Sometimes	Agree	Disagree	Agree	Disagree	Neutral	Disagree	Sometimes true	Often true	Rarely true	Rarely true	Often true	Sometimes true	Rarely true	Often true	Sometimes true	Sometimes true	Sometimes true
12/4/2018 15:12	12/4/2018 15:15	EN	Yes, I wish to take the survey.	Male	27	M1	Single	0	N/A	Somewhat	Somewhat	To a low degree	Sometimes	Sometimes	Seldom	Seldom	Seldom	Sometimes	Seldom	Seldom	Seldom	Sometimes	Almost Never	Almost Never	Almost Never	Fairly Often	Sometimes	Never	Never	Fairly Often	Almost Never	Almost Never	Agree	Disagree	Agree	Disagree	Agree	Disagree	Sometimes true	Rarely true	Sometimes true	Rarely true	Sometimes true	Sometimes true	Rarely true	Often true	Rarely true	Rarely true	Sometimes true
12/4/2018 15:13	12/4/2018 15:17	EN	Yes, I wish to take the survey.	Female	23	M1	In a dating relationship, not living together	0	N/A	To a very high degree	To a high degree	To a high degree	Always	Always	Always	Always	Often	Always	Sometimes	Always	Often	Sometimes	Fairly Often	Sometimes	Very Often	Almost Never	Sometimes	Very Often	Sometimes	Almost Never	Sometimes	Very Often	Neutral	Agree	Neutral	Neutral	Neutral	Disagree	Sometimes true	Often true	Very often or always true	Often true	Rarely true	Sometimes true	Often true	Often true	Sometimes true	Rarely true	Sometimes true
12/4/2018 15:38	12/4/2018 15:43	EN	Yes, I wish to take the survey.	Female	27	M1	Single	0	n/a	To a very low degree	To a very low degree	To a very low degree	Often	Often	Sometimes	Seldom	Never/almost never	Sometimes	Never/almost never	Never/almost never	Never/almost never	Sometimes	Never	Almost Never	Sometimes	Fairly Often	Fairly Often	Never	Fairly Often	Sometimes	Never	Never	Agree	Disagree	Agree	Disagree	Agree	Disagree	Often true	Sometimes true	Sometimes true	Never or very rarely true	Often true	Very often or always true	Rarely true	Sometimes true	Never or very rarely true	Very often or always true	Very often or always true
12/4/2018 15:52	12/4/2018 15:57	EN	Yes, I wish to take the survey.	Female	23	M1	Single	0	N/A	To a very low degree	To a low degree	To a very low degree	Often	Sometimes	Often	Sometimes	Never/almost never	Often	Never/almost never	Sometimes	Never/almost never	Sometimes	Sometimes	Sometimes	Fairly Often	Very Often	Fairly Often	Almost Never	Fairly Often	Fairly Often	Sometimes	Almost Never	Strongly Agree	Disagree	Neutral	Disagree	Agree	Disagree	Often true	Often true	Sometimes true	Rarely true	Often true	Often true	Sometimes true	Rarely true	Never or very rarely true	Sometimes true	Often true
12/4/2018 12:33	12/4/2018 16:24	EN	Yes, I wish to take the survey.	Male	30	M1	In a dating relationship, not living together	0	N/A	Somewhat	Somewhat	To a low degree	Sometimes	Sometimes	Seldom	Sometimes	Never/almost never	Sometimes	Never/almost never	Never/almost never	Seldom	Always	Sometimes	Almost Never	Fairly Often	Never	Fairly Often	Almost Never	Very Often	Fairly Often	Sometimes	Almost Never	Strongly Agree	Disagree	Agree	Disagree	Agree	Disagree	Rarely true	Very often or always true	Never or very rarely true	Rarely true	Very often or always true	Sometimes true	Never or very rarely true	Never or very rarely true	Never or very rarely true	Very often or always true	Sometimes true
12/4/2018 16:38	12/4/2018 16:43	EN	Yes, I wish to take the survey.	Female	31	M1	Single	0	N/A	To a low degree	To a very low degree	To a very low degree	Sometimes	Sometimes	Sometimes	Seldom	Never/almost never	Seldom	Seldom	Never/almost never	Never/almost never	Often	Almost Never	Never	Almost Never	Very Often	Very Often	Almost Never	Very Often	Very Often	Never	Never	Strongly Agree	Strongly Disagree	Strongly Agree	Strongly Disagree	Strongly Agree	Strongly Disagree	Often true	Often true	Rarely true	Never or very rarely true	Very often or always true	Very often or always true	Rarely true	Sometimes true	Rarely true	Often true	Often true
12/4/2018 16:45	12/4/2018 16:50	EN	Yes, I wish to take the survey.	Male	24	M1	Married	0	N/A	Somewhat	To a low degree	To a very low degree	Sometimes	Sometimes	Seldom	Sometimes	Sometimes	Sometimes	Never/almost never	Sometimes	Seldom	Often	Sometimes	Almost Never	Fairly Often	Fairly Often	Fairly Often	Almost Never	Fairly Often	Fairly Often	Sometimes	Almost Never	Agree	Disagree	Agree	Disagree	Agree	Disagree	Never or very rarely true	Sometimes true	Rarely true	Rarely true	Often true	Sometimes true	Sometimes true	Sometimes true	Sometimes true	Sometimes true	Never or very rarely true
12/4/2018 18:17	12/4/2018 18:28	EN	Yes, I wish to take the survey.	Male	28	M1	Married	0	N/A	Somewhat	To a high degree	To a low degree	Often	Often	Sometimes	Often	Seldom	Sometimes	Seldom	Often	Seldom	Often	Almost Never	Almost Never	Fairly Often	Very Often	Fairly Often	Almost Never	Fairly Often	Almost Never	Almost Never	Sometimes	Agree	Disagree	Agree	Disagree	Disagree	Disagree	Sometimes true	Rarely true	Sometimes true	Sometimes true	Often true	Sometimes true	Rarely true	Sometimes true	Sometimes true	Often true	Sometimes true
12/4/2018 21:17	12/4/2018 21:27	EN	Yes, I wish to take the survey.	Male	23	M1	Single	0	N/A	Somewhat	Somewhat	Somewhat	Often	Often	Often	Often	Seldom	Often	Often	Often	Often	Sometimes	Sometimes	Almost Never	Fairly Often	Sometimes	Fairly Often	Sometimes	Sometimes	Never	Sometimes	Sometimes	Neutral	Disagree	Agree	Disagree	Agree	Neutral	Sometimes true	Sometimes true	Often true	Sometimes true	Rarely true	Sometimes true	Sometimes true	Sometimes true	Sometimes true	Rarely true	Sometimes true
12/5/2018 9:05	12/5/2018 9:15	EN	Yes, I wish to take the survey.	Female	24	M1	Single	0	N/A	Somewhat	To a low degree	To a very low degree	Often	Often	Seldom	Sometimes	Never/almost never	Sometimes	Seldom	Often	Never/almost never	Often	Sometimes	Sometimes	Very Often	Fairly Often	Very Often	Almost Never	Fairly Often	Very Often	Fairly Often	Almost Never	Agree	Neutral	Agree	Agree	Agree	Disagree	Rarely true	Sometimes true	Rarely true	Never or very rarely true	Sometimes true	Rarely true	Rarely true	Often true	Rarely true	Often true	Rarely true
12/5/2018 9:09	12/5/2018 9:18	EN	Yes, I wish to take the survey.	Male	36	M1	Living with significant other	0	N/A	To a high degree	Somewhat	To a low degree	Often	Often	Sometimes	Often	Never/almost never	Sometimes	Seldom	Seldom	Seldom	Often	Almost Never	Almost Never	Sometimes	Fairly Often	Fairly Often	Almost Never	Fairly Often	Almost Never	Almost Never	Never	Agree	Strongly Disagree	Agree	Disagree	Agree	Disagree	Often true	Often true	Sometimes true	Never or very rarely true	Often true	Often true	Rarely true	Sometimes true	Never or very rarely true	Often true	Often true
12/5/2018 10:43	12/5/2018 10:49	EN	Yes, I wish to take the survey.	Female	30	M1	Single	0	na	Somewhat	Somewhat	To a high degree	Often	Often	Seldom	Often	Sometimes	Often	Seldom	Sometimes	Often	Seldom	Sometimes	Sometimes	Sometimes	Almost Never	Almost Never	Sometimes	Sometimes	Almost Never	Almost Never	Fairly Often	Disagree	Neutral	Strongly Agree	Strongly Agree	Disagree	Agree	Sometimes true	Sometimes true	Often true	Sometimes true	Rarely true	Sometimes true	Often true	Rarely true	Sometimes true	Sometimes true	Rarely true
12/5/2018 11:19	12/5/2018 11:23	EN	Yes, I wish to take the survey.	Male	23	M1	In a dating relationship, not living together	0	N/A	To a low degree	To a low degree	To a very low degree	Sometimes	Sometimes	Seldom	Seldom	Never/almost never	Seldom	Never/almost never	Never/almost never	Never/almost never	Always	Never	Never	Sometimes	Very Often	Fairly Often	Never	Very Often	Fairly Often	Never	Never	Strongly Agree	Strongly Disagree	Strongly Agree	Strongly Disagree	Strongly Agree	Strongly Disagree	Rarely true	Often true	Never or very rarely true	Never or very rarely true	Often true	Often true	Never or very rarely true	Sometimes true	Never or very rarely true	Sometimes true	Sometimes true
12/5/2018 14:01	12/5/2018 14:22	EN	Yes, I wish to take the survey.	Male	23	M1	Living with significant other	0	N/A	To a very high degree	To a very high degree	To a very high degree	Often	Always	Sometimes	Often	Sometimes	Often	Seldom	Often	Sometimes	Seldom	Sometimes	Sometimes	Very Often	Sometimes	Almost Never	Sometimes	Fairly Often	Sometimes	Sometimes	Sometimes	Neutral	Disagree	Agree	Disagree	Neutral	Neutral	Sometimes true	Rarely true	Sometimes true	Never or very rarely true	Often true	Very often or always true	Often true	Rarely true	Sometimes true	Very often or always true	Sometimes true
12/5/2018 14:51	12/5/2018 14:56	EN	Yes, I wish to take the survey.	Male	23	M1	In a dating relationship, not living together	0	N/A	Somewhat	Somewhat	To a low degree	Often	Sometimes	Sometimes	Often	Seldom	Sometimes	Seldom	Sometimes	Seldom	Often	Sometimes	Almost Never	Almost Never	Fairly Often	Sometimes	Almost Never	Fairly Often	Fairly Often	Almost Never	Almost Never	Agree	Disagree	Agree	Disagree	Neutral	Disagree	Often true	Often true	Sometimes true	Sometimes true	Sometimes true	Often true	Sometimes true	Rarely true	Sometimes true	Often true	Often true
12/5/2018 14:55	12/5/2018 14:58	EN	Yes, I wish to take the survey.	Male	26	M1	Married	0	N/A	To a high degree	To a high degree	To a high degree	Often	Always	Often	Often	Sometimes	Often	Often	Sometimes	Often	Seldom	Sometimes	Sometimes	Very Often	Sometimes	Sometimes	Sometimes	Sometimes	Sometimes	Sometimes	Sometimes	Neutral	Neutral	Neutral	Neutral	Neutral	Neutral	Sometimes true	Sometimes true	Sometimes true	Rarely true	Sometimes true	Often true	Sometimes true	Rarely true	Rarely true	Sometimes true	Sometimes true
12/6/2018 9:20	12/6/2018 9:27	EN	Yes, I wish to take the survey.	Female	26	M1	In a dating relationship, not living together	0	N/A	To a low degree	Somewhat	To a low degree	Sometimes	Often	Sometimes	Sometimes	Never/almost never	Sometimes	Seldom	Seldom	Sometimes	Sometimes	Almost Never	Never	Sometimes	Sometimes	Sometimes	Sometimes	Fairly Often	Sometimes	Never	Almost Never	Agree	Disagree	Agree	Disagree	Neutral	Disagree	Rarely true	Rarely true	Sometimes true	Never or very rarely true	Sometimes true	Often true	Often true	Sometimes true	Never or very rarely true	Rarely true	Rarely true
12/6/2018 9:50	12/6/2018 9:54	EN	Yes, I wish to take the survey.	Male	22	M1	Living with significant other	0	n/a	Somewhat	Somewhat	To a low degree	Sometimes	Sometimes	Seldom	Sometimes	Seldom	Sometimes	Never/almost never	Seldom	Seldom	Always	Almost Never	Almost Never	Fairly Often	Fairly Often	Fairly Often	Almost Never	Fairly Often	Fairly Often	Almost Never	Almost Never	Agree	Disagree	Agree	Disagree	Agree	Disagree	Sometimes true	Often true	Rarely true	Never or very rarely true	Very often or always true	Sometimes true	Rarely true	Rarely true	Rarely true	Very often or always true	Sometimes true
12/6/2018 10:01	12/6/2018 10:05	EN	Yes, I wish to take the survey.	Male	20	M1	In a dating relationship, not living together	0	N/A	Somewhat	To a low degree	To a high degree	Sometimes	Often	Seldom	Sometimes	Never/almost never	Sometimes	Seldom	Sometimes	Sometimes	Often	Sometimes	Sometimes	Sometimes	Fairly Often	Fairly Often	Almost Never	Very Often	Very Often	Almost Never	Fairly Often	Strongly Agree	Neutral	Neutral	Disagree	Agree	Neutral	Often true	Often true	Sometimes true	Often true	Rarely true	Sometimes true	Sometimes true	Often true	Never or very rarely true	Often true	Often true
12/6/2018 10:02	12/6/2018 10:06	EN	Yes, I wish to take the survey.	Female	22	M1	Single	0	N/A	Somewhat	To a high degree	Somewhat	Often	Often	Sometimes	Seldom	Never/almost never	Sometimes	Sometimes	Seldom	Sometimes	Sometimes	Never	Never	Almost Never	Fairly Often	Fairly Often	Almost Never	Fairly Often	Fairly Often	Never	Never	Agree	Disagree	Agree	Disagree	Agree	Disagree	Often true	Often true	Often true	Never or very rarely true	Often true	Often true	Sometimes true	Never or very rarely true	Never or very rarely true	Never or very rarely true	Never or very rarely true
12/6/2018 10:01	12/6/2018 10:06	EN	Yes, I wish to take the survey.	Female	24	M1	Living with significant other	0	N/A	To a high degree	Somewhat	To a high degree	Often	Often	Seldom	Sometimes	Seldom	Often	Often	Seldom	Sometimes	Always	Sometimes	Sometimes	Fairly Often	Fairly Often	Fairly Often	Almost Never	Sometimes	Fairly Often	Sometimes	Sometimes	Agree	Neutral	Agree	Disagree	Agree	Disagree	Often true	Often true	Sometimes true	Never or very rarely true	Sometimes true	Often true	Rarely true	Very often or always true	Sometimes true	Sometimes true	Often true
12/6/2018 10:02	12/6/2018 10:06	EN	Yes, I wish to take the survey.	Female	25	M1	In a dating relationship, not living together	0	NA	To a high degree	Somewhat	Somewhat	Often	Often	Often	Often	Often	Often	Sometimes	Sometimes	Sometimes	Never/almost never	Sometimes	Sometimes	Fairly Often	Fairly Often	Fairly Often	Sometimes	Sometimes	Sometimes	Sometimes	Sometimes	Agree	Agree	Neutral	Neutral	Agree	Neutral	Sometimes true	Very often or always true	Often true	Sometimes true	Often true	Often true	Never or very rarely true	Often true	Sometimes true	Sometimes true	Often true
12/6/2018 10:01	12/6/2018 10:07	EN	Yes, I wish to take the survey.	Female	25	M1	Single	0	N/A	Somewhat	To a low degree	To a low degree	Often	Sometimes	Seldom	Sometimes	Never/almost never	Seldom	Never/almost never	Never/almost never	Never/almost never	Often	Almost Never	Never	Almost Never	Fairly Often	Fairly Often	Almost Never	Very Often	Almost Never	Almost Never	Never	Strongly Agree	Strongly Disagree	Agree	Strongly Disagree	Strongly Disagree	Strongly Disagree	Sometimes true	Sometimes true	Rarely true	Never or very rarely true	Often true	Often true	Rarely true	Rarely true	Never or very rarely true	Sometimes true	Often true
12/6/2018 10:01	12/6/2018 10:07	EN	Yes, I wish to take the survey.	Female	24	M1	Single	0	N/A	To a low degree	To a low degree	To a very low degree	Seldom	Seldom	Seldom	Never/almost never	Never/almost never	Seldom	Seldom	Never/almost never	Never/almost never	Often	Never	Never	Almost Never	Very Often	Fairly Often	Almost Never	Very Often	Sometimes	Almost Never	Never	Strongly Agree	Strongly Disagree	Strongly Agree	Strongly Disagree	Strongly Agree	Strongly Disagree	Often true	Very often or always true	Rarely true	Never or very rarely true	Very often or always true	Sometimes true	Never or very rarely true	Sometimes true	Never or very rarely true	Often true	Often true
12/6/2018 10:01	12/6/2018 10:07	EN	Yes, I wish to take the survey.	Female	22	M1	Single	0	Pre-clinical	To a high degree	Somewhat	Somewhat	Often	Often	Often	Often	Often	Often	Sometimes	Sometimes	Sometimes	Sometimes	Fairly Often	Almost Never	Very Often	Fairly Often	Sometimes	Sometimes	Sometimes	Almost Never	Almost Never	Fairly Often	Agree	Disagree	Disagree	Disagree	Neutral	Disagree	Sometimes true	Sometimes true	Rarely true	Often true	Sometimes true	Rarely true	Often true	Often true	Often true	Sometimes true	Sometimes true
12/6/2018 10:01	12/6/2018 10:07	EN	Yes, I wish to take the survey.	Female	25	M1	In a dating relationship, not living together	0	Infectious Disease	To a high degree	To a high degree	Somewhat	Often	Often	Often	Often	Seldom	Often	Often	Always	Sometimes	Sometimes	Fairly Often	Fairly Often	Fairly Often	Sometimes	Sometimes	Sometimes	Sometimes	Sometimes	Sometimes	Fairly Often	Neutral	Disagree	Agree	Neutral	Agree	Neutral	Often true	Often true	Sometimes true	Sometimes true	Sometimes true	Sometimes true	Sometimes true	Sometimes true	Sometimes true	Sometimes true	Sometimes true
12/6/2018 10:02	12/6/2018 10:08	EN	Yes, I wish to take the survey.	Female	23	M1	Single	0	N/A	To a high degree	To a high degree	Somewhat	Always	Always	Always	Often	Seldom	Always	Sometimes	Often	Seldom	Sometimes	Almost Never	Almost Never	Fairly Often	Sometimes	Sometimes	Never	Sometimes	Sometimes	Never	Almost Never	Agree	Disagree	Agree	Disagree	Agree	Strongly Disagree	Sometimes true	Rarely true	Rarely true	Never or very rarely true	Sometimes true	Sometimes true	Sometimes true	Sometimes true	Never or very rarely true	Sometimes true	Sometimes true
12/6/2018 10:01	12/6/2018 10:08	EN	Yes, I wish to take the survey.	Female	22	M1	Single	0	N/A	Somewhat	Somewhat	Somewhat	Often	Often	Sometimes	Often	Sometimes	Often	Often	Often	Often	Sometimes	Sometimes	Sometimes	Fairly Often	Sometimes	Sometimes	Fairly Often	Sometimes	Never	Sometimes	Fairly Often	Neutral	Neutral	Disagree	Neutral	Neutral	Neutral	Rarely true	Sometimes true	Often true	Sometimes true	Sometimes true	Rarely true	Sometimes true	Often true	Sometimes true	Rarely true	Rarely true
12/6/2018 10:01	12/6/2018 10:08	EN	Yes, I wish to take the survey.	Female	27	M1	Single	0	N/A	To a high degree	Somewhat	Somewhat	Often	Often	Sometimes	Often	Seldom	Often	Sometimes	Often	Often	Sometimes	Almost Never	Almost Never	Fairly Often	Almost Never	Sometimes	Sometimes	Sometimes	Sometimes	Almost Never	Almost Never	Agree	Disagree	Agree	Disagree	Agree	Disagree	Sometimes true	Sometimes true	Rarely true	Rarely true	Often true	Often true	Rarely true	Sometimes true	Rarely true	Often true	Sometimes true
12/6/2018 10:02	12/6/2018 10:08	EN	Yes, I wish to take the survey.	Male	23	M1	In a dating relationship, not living together	0	N/A	To a high degree	Somewhat	Somewhat	Often	Often	Seldom	Often	Sometimes	Often	Seldom	Sometimes	Seldom	Often	Almost Never	Almost Never	Almost Never	Fairly Often	Fairly Often	Almost Never	Fairly Often	Sometimes	Almost Never	Almost Never	Agree	Neutral	Neutral	Disagree	Disagree	Disagree	Often true	Rarely true	Often true	Rarely true	Sometimes true	Rarely true	Sometimes true	Sometimes true	Sometimes true	Rarely true	Rarely true
12/6/2018 10:02	12/6/2018 10:08	EN	Yes, I wish to take the survey.	Female	22	M1	In a dating relationship, not living together	0	N/A	Somewhat	To a very high degree	To a very high degree	Always	Always	Always	Often	Always	Always	Always	Often	Always	Seldom	Fairly Often	Very Often	Very Often	Almost Never	Almost Never	Very Often	Almost Never	Never	Fairly Often	Very Often	Neutral	Neutral	Neutral	Neutral	Neutral	Neutral	Rarely true	Often true	Sometimes true	Often true	Rarely true	Rarely true	Rarely true	Often true	Often true	Often true	Sometimes true
12/6/2018 10:02	12/6/2018 10:09	EN	Yes, I wish to take the survey.	Female	22	M1	Married	0	N/A	Somewhat	Somewhat	Somewhat	Often	Often	Sometimes	Sometimes	Never/almost never	Sometimes	Seldom	Sometimes	Seldom	Sometimes	Sometimes	Sometimes	Sometimes	Fairly Often	Fairly Often	Almost Never	Fairly Often	Fairly Often	Almost Never	Almost Never	Agree	Neutral	Agree	Disagree	Agree	Disagree	Rarely true	Rarely true	Sometimes true	Never or very rarely true	Often true	Sometimes true	Sometimes true	Sometimes true	Sometimes true	Often true	Sometimes true
12/6/2018 10:02	12/6/2018 10:17	EN	Yes, I wish to take the survey.	Male	22	M1	Single	0	N/A	To a low degree	To a low degree	To a low degree	Seldom	Seldom	Sometimes	Never/almost never	Never/almost never	Seldom	Seldom	Seldom	Seldom	Always	Almost Never	Almost Never	Sometimes	Very Often	Very Often	Never	Very Often	Very Often	Sometimes	Almost Never	Strongly Agree	Disagree	Strongly Agree	Strongly Disagree	Strongly Agree	Strongly Disagree	Often true	Often true	Sometimes true	Rarely true	Sometimes true	Sometimes true	Sometimes true	Sometimes true	Rarely true	Very often or always true	Often true
12/6/2018 10:03	12/6/2018 10:22	EN	Yes, I wish to take the survey.	Male	27	M1	Single	0	N/A	To a low degree	To a low degree	Somewhat	Sometimes	Often	Sometimes	Sometimes	Never/almost never	Seldom	Seldom	Seldom	Seldom	Sometimes	Sometimes	Almost Never	Fairly Often	Fairly Often	Fairly Often	Almost Never	Sometimes	Fairly Often	Fairly Often	Never	Neutral	Disagree	Neutral	Neutral	Neutral	Neutral	Rarely true	Sometimes true	Rarely true	Rarely true	Rarely true	Sometimes true	Sometimes true	Rarely true	Rarely true	Rarely true	Sometimes true
12/6/2018 10:03	12/6/2018 10:33	EN	Yes, I wish to take the survey.	Male	26	M1	Living with significant other	0	N/A	To a high degree	To a high degree	To a high degree	Often	Often	Often	Often	Never/almost never	Often	Often	Sometimes	Often	Often	Almost Never	Almost Never	Fairly Often	Fairly Often	Fairly Often	Almost Never	Fairly Often	Sometimes	Never	Sometimes	Strongly Agree	Strongly Disagree	Strongly Agree	Strongly Disagree	Strongly Agree	Strongly Disagree	Never or very rarely true	Rarely true	Sometimes true	Rarely true	Sometimes true	Sometimes true	Sometimes true	Often true	Sometimes true	Sometimes true	Rarely true
12/6/2018 10:00	12/6/2018 10:56	EN	Yes, I wish to take the survey.	Male	25	M1	In a dating relationship, not living together	0	N/A	Somewhat	Somewhat	Somewhat	Often	Often	Seldom	Sometimes	Never/almost never	Sometimes	Never/almost never	Often	Sometimes	Sometimes	Sometimes	Sometimes	Very Often	Sometimes	Sometimes	Sometimes	Fairly Often	Sometimes	Fairly Often	Sometimes	Neutral	Disagree	Neutral	Neutral	Neutral	Neutral	Rarely true	Sometimes true	Sometimes true	Never or very rarely true	Sometimes true	Never or very rarely true	Sometimes true	Often true	Never or very rarely true	Sometimes true	Rarely true
12/6/2018 10:02	12/6/2018 11:11	EN	Yes, I wish to take the survey.	Female	25	M1	Single	0	N/A	Somewhat	Somewhat	Somewhat	Often	Sometimes	Sometimes	Often	Sometimes	Sometimes	Never/almost never	Often	Seldom	Often	Sometimes	Sometimes	Sometimes	Almost Never	Sometimes	Sometimes	Fairly Often	Almost Never	Sometimes	Fairly Often	Agree	Disagree	Agree	Disagree	Neutral	Agree	Rarely true	Very often or always true	Often true	Sometimes true	Very often or always true	Very often or always true	Rarely true	Very often or always true	Rarely true	Often true	Sometimes true
12/6/2018 11:28	12/6/2018 11:32	EN	Yes, I wish to take the survey.	Male	24	M1	In a dating relationship, not living together	0	N/A	To a high degree	Somewhat	To a low degree	Always	Always	Seldom	Seldom	Never/almost never	Often	Sometimes	Often	Sometimes	Sometimes	Almost Never	Almost Never	Fairly Often	Fairly Often	Sometimes	Almost Never	Fairly Often	Sometimes	Almost Never	Almost Never	Agree	Disagree	Neutral	Disagree	Neutral	Disagree	Sometimes true	Never or very rarely true	Often true	Sometimes true	Often true	Never or very rarely true	Very often or always true	Often true	Sometimes true	Often true	Sometimes true
12/6/2018 11:36	12/6/2018 11:39	EN	Yes, I wish to take the survey.	Male	24	M1	Single	0	N/A	Somewhat	Somewhat	Somewhat	Seldom	Sometimes	Seldom	Often	Seldom	Seldom	Seldom	Seldom	Seldom	Seldom	Almost Never	Almost Never	Almost Never	Fairly Often	Fairly Often	Sometimes	Sometimes	Sometimes	Sometimes	Sometimes	Agree	Disagree	Disagree	Disagree	Agree	Disagree	Sometimes true	Sometimes true	Sometimes true	Sometimes true	Sometimes true	Sometimes true	Sometimes true	Sometimes true	Sometimes true	Sometimes true	Sometimes true
12/6/2018 12:11	12/6/2018 12:16	EN	Yes, I wish to take the survey.	Female	22	M1	In a dating relationship, not living together	0	N/A	To a high degree	To a high degree	To a high degree	Often	Often	Often	Often	Sometimes	Often	Seldom	Sometimes	Sometimes	Often	Sometimes	Almost Never	Fairly Often	Fairly Often	Fairly Often	Almost Never	Almost Never	Sometimes	Almost Never	Sometimes	Agree	Neutral	Neutral	Disagree	Agree	Disagree	Rarely true	Often true	Sometimes true	Rarely true	Often true	Rarely true	Rarely true	Sometimes true	Rarely true	Often true	Sometimes true
12/6/2018 10:05	12/6/2018 12:34	EN	Yes, I wish to take the survey.	Female	24	M1	In a dating relationship, not living together	0	N/A	Somewhat	To a high degree	Somewhat	Seldom	Sometimes	Seldom	Often	Sometimes	Often	Sometimes	Sometimes	Seldom	Sometimes	Sometimes	Almost Never	Fairly Often	Fairly Often	Fairly Often	Sometimes	Almost Never	Sometimes	Sometimes	Almost Never	Strongly Agree	Disagree	Agree	Disagree	Agree	Disagree	Often true	Sometimes true	Sometimes true	Sometimes true	Often true	Often true	Sometimes true	Sometimes true	Sometimes true	Sometimes true	Often true
12/6/2018 10:02	12/6/2018 13:35	EN	Yes, I wish to take the survey.	Male	23	M1	Single	0	N/A	To a very high degree	To a very high degree	To a very high degree	Always	Always	Often	Often	Often	Always	Often	Sometimes	Often	Often	Sometimes	Sometimes	Very Often	Fairly Often	Sometimes	Almost Never	Sometimes	Almost Never	Sometimes	Very Often	Strongly Agree	Disagree	Agree	Disagree	Agree	Strongly Disagree	Often true	Never or very rarely true	Sometimes true	Sometimes true	Sometimes true	Often true	Very often or always true	Very often or always true	Very often or always true	Sometimes true	Often true
12/6/2018 10:07	12/6/2018 16:25	EN	Yes, I wish to take the survey.	Female	27	M1	Single	0	N/A	To a low degree	To a low degree	To a low degree	Often	Sometimes	Seldom	Sometimes	Never/almost never	Seldom	Seldom	Sometimes	Sometimes	Often	Almost Never	Almost Never	Almost Never	Fairly Often	Fairly Often	Almost Never	Sometimes	Sometimes	Sometimes	Almost Never	Neutral	Disagree	Agree	Neutral	Agree	Disagree	Often true	Rarely true	Rarely true	Sometimes true	Sometimes true	Sometimes true	Often true	Sometimes true	Sometimes true	Sometimes true	Often true
12/7/2018 10:04	12/7/2018 10:10	EN	Yes, I wish to take the survey.	Female	25	M1	In a dating relationship, not living together	0	N/A	Somewhat	To a high degree	Somewhat	Sometimes	Sometimes	Seldom	Seldom	Never/almost never	Seldom	Never/almost never	Sometimes	Never/almost never	Often	Almost Never	Almost Never	Sometimes	Fairly Often	Fairly Often	Never	Almost Never	Sometimes	Almost Never	Almost Never	Agree	Disagree	Agree	Disagree	Agree	Disagree	Sometimes true	Often true	Rarely true	Rarely true	Often true	Often true	Rarely true	Never or very rarely true	Rarely true	Sometimes true	Often true
12/7/2018 10:37	12/7/2018 10:43	EN	Yes, I wish to take the survey.	Male	33	M1	Married	1	N/A	To a low degree	To a low degree	To a very low degree	Seldom	Seldom	Seldom	Seldom	Seldom	Seldom	Often	Seldom	Seldom	Seldom	Almost Never	Sometimes	Almost Never	Almost Never	Almost Never	Almost Never	Almost Never	Almost Never	Almost Never	Almost Never	Neutral	Disagree	Agree	Disagree	Agree	Disagree	Sometimes true	Often true	Sometimes true	Sometimes true	Sometimes true	Sometimes true	Rarely true	Sometimes true	Sometimes true	Often true	Often true
12/7/2018 11:06	12/7/2018 11:12	EN	Yes, I wish to take the survey.	Female	31	M1	Single	0	N/A	To a low degree	To a very low degree	To a low degree	Sometimes	Sometimes	Seldom	Seldom	Never/almost never	Sometimes	Never/almost never	Never/almost never	Seldom	Often	Almost Never	Never	Almost Never	Almost Never	Fairly Often	Very Often	Fairly Often	Fairly Often	Almost Never	Never	Neutral	Disagree	Agree	Disagree	Neutral	Disagree	Sometimes true	Often true	Rarely true	Never or very rarely true	Very often or always true	Often true	Rarely true	Sometimes true	Sometimes true	Sometimes true	Often true
12/7/2018 11:10	12/7/2018 11:16	EN	Yes, I wish to take the survey.	Male	23	M1	Single	0	N/A	To a high degree	Somewhat	Somewhat	Often	Often	Sometimes	Sometimes	Never/almost never	Sometimes	Never/almost never	Sometimes	Sometimes	Often	Almost Never	Almost Never	Sometimes	Fairly Often	Fairly Often	Almost Never	Fairly Often	Sometimes	Almost Never	Never	Strongly Agree	Disagree	Agree	Disagree	Agree	Disagree	Sometimes true	Rarely true	Sometimes true	Never or very rarely true	Very often or always true	Sometimes true	Sometimes true	Sometimes true	Never or very rarely true	Often true	Sometimes true
12/7/2018 11:13	12/7/2018 11:18	EN	Yes, I wish to take the survey.	Female	22	M1	In a dating relationship, not living together	0	N/a	To a high degree	To a high degree	Somewhat	Always	Often	Often	Often	Sometimes	Often	Often	Often	Often	Sometimes	Sometimes	Sometimes	Fairly Often	Fairly Often	Fairly Often	Sometimes	Sometimes	Sometimes	Sometimes	Sometimes	Neutral	Disagree	Agree	Disagree	Disagree	Disagree	Rarely true	Very often or always true	Often true	Sometimes true	Sometimes true	Never or very rarely true	Never or very rarely true	Sometimes true	Rarely true	Sometimes true	Sometimes true
12/7/2018 11:20	12/7/2018 11:30	EN	Yes, I wish to take the survey.	Female	23	M1	Single	0	N/A	To a high degree	To a very high degree	To a very high degree	Always	Always	Often	Often	Sometimes	Always	Often	Always	Always	Sometimes	Almost Never	Sometimes	Very Often	Sometimes	Sometimes	Sometimes	Sometimes	Never	Sometimes	Sometimes	Neutral	Neutral	Neutral	Neutral	Neutral	Neutral	Rarely true	Sometimes true	Sometimes true	Sometimes true	Sometimes true	Sometimes true	Sometimes true	Often true	Often true	Never or very rarely true	Often true
12/7/2018 11:40	12/7/2018 11:44	EN	Yes, I wish to take the survey.	Female	22	M1	Single	0	Infectious disease	To a very high degree	To a very high degree	To a very high degree	Always	Always	Often	Always	Often	Always	Often	Always	Always	Seldom	Very Often	Fairly Often	Very Often	Sometimes	Sometimes	Sometimes	Almost Never	Never	Sometimes	Fairly Often	Agree	Disagree	Neutral	Neutral	Neutral	Disagree	Sometimes true	Sometimes true	Sometimes true	Sometimes true	Sometimes true	Sometimes true	Rarely true	Sometimes true	Sometimes true	Sometimes true	Often true
12/7/2018 11:45	12/7/2018 11:50	EN	Yes, I wish to take the survey.	Male	28	M1	In a dating relationship, not living together	0	N/A	Somewhat	To a low degree	Somewhat	Sometimes	Often	Sometimes	Seldom	Seldom	Sometimes	Never/almost never	Seldom	Never/almost never	Sometimes	Never	Almost Never	Sometimes	Sometimes	Sometimes	Almost Never	Fairly Often	Sometimes	Almost Never	Sometimes	Neutral	Neutral	Neutral	Neutral	Neutral	Neutral	Sometimes true	Often true	Sometimes true	Sometimes true	Sometimes true	Often true	Rarely true	Sometimes true	Sometimes true	Sometimes true	Sometimes true
12/7/2018 11:53	12/7/2018 11:56	EN	Yes, I wish to take the survey.	Female	23	M1	Single	0	N/A	Somewhat	Somewhat	To a low degree	Often	Often	Sometimes	Often	Sometimes	Often	Seldom	Sometimes	Sometimes	Sometimes	Sometimes	Almost Never	Fairly Often	Fairly Often	Sometimes	Almost Never	Fairly Often	Sometimes	Almost Never	Sometimes	Agree	Neutral	Agree	Disagree	Disagree	Disagree	Often true	Often true	Sometimes true	Rarely true	Often true	Often true	Rarely true	Rarely true	Rarely true	Sometimes true	Sometimes true
12/7/2018 12:51	12/7/2018 12:56	EN	Yes, I wish to take the survey.	Male	22	M1	Single	0	N/A	To a high degree	To a low degree	Somewhat	Sometimes	Sometimes	Seldom	Sometimes	Seldom	Sometimes	Seldom	Seldom	Sometimes	Often	Almost Never	Almost Never	Almost Never	Fairly Often	Fairly Often	Almost Never	Very Often	Fairly Often	Almost Never	Sometimes	Strongly Agree	Strongly Disagree	Neutral	Disagree	Agree	Strongly Disagree	Often true	Often true	Sometimes true	Sometimes true	Often true	Rarely true	Rarely true	Sometimes true	Rarely true	Often true	Sometimes true
12/7/2018 12:52	12/7/2018 13:00	EN	Yes, I wish to take the survey.	Female	23	M1	In a dating relationship, not living together	0	N/A	To a high degree	Somewhat	To a low degree	Sometimes	Often	Seldom	Often	Sometimes	Seldom	Seldom	Seldom	Seldom	Often	Almost Never	Almost Never	Sometimes	Fairly Often	Sometimes	Almost Never	Sometimes	Sometimes	Sometimes	Sometimes	Agree	Disagree	Neutral	Disagree	Neutral	Disagree	Often true	Rarely true	Rarely true	Sometimes true	Often true	Often true	Sometimes true	Sometimes true	Rarely true	Often true	Often true
12/7/2018 13:01	12/7/2018 13:05	EN	Yes, I wish to take the survey.	Female	23	M1	In a dating relationship, not living together	0	N/A	Somewhat	To a high degree	Somewhat	Often	Often	Often	Often	Seldom	Sometimes	Seldom	Sometimes	Seldom	Sometimes	Sometimes	Almost Never	Almost Never	Fairly Often	Fairly Often	Almost Never	Fairly Often	Fairly Often	Sometimes	Sometimes	Agree	Disagree	Agree	Disagree	Agree	Disagree	Rarely true	Often true	Sometimes true	Rarely true	Sometimes true	Rarely true	Rarely true	Sometimes true	Rarely true	Rarely true	Rarely true
12/7/2018 14:25	12/7/2018 14:29	EN	Yes, I wish to take the survey.	Male	21	M1	Single	0	pre clinical	To a high degree	Somewhat	To a high degree	Often	Always	Always	Often	Sometimes	Often	Seldom	Sometimes	Seldom	Always	Sometimes	Sometimes	Sometimes	Fairly Often	Sometimes	Almost Never	Sometimes	Sometimes	Sometimes	Sometimes	Agree	Neutral	Agree	Agree	Agree	Disagree	Sometimes true	Rarely true	Rarely true	Sometimes true	Sometimes true	Sometimes true	Rarely true	Sometimes true	Sometimes true	Sometimes true	Rarely true
12/7/2018 14:53	12/7/2018 14:59	EN	Yes, I wish to take the survey.	Female	23	M1	Single	0	N/A	To a very high degree	To a very high degree	To a very high degree	Often	Always	Always	Always	Often	Always	Sometimes	Seldom	Seldom	Often	Sometimes	Fairly Often	Very Often	Sometimes	Almost Never	Very Often	Sometimes	Almost Never	Almost Never	Fairly Often	Neutral	Agree	Agree	Disagree	Strongly Disagree	Disagree	Often true	Often true	Often true	Rarely true	Sometimes true	Very often or always true	Rarely true	Very often or always true	Rarely true	Sometimes true	Often true
12/7/2018 15:03	12/7/2018 15:09	EN	Yes, I wish to take the survey.	Male	24	M1	In a dating relationship, not living together	0	N/A	To a high degree	To a very high degree	Somewhat	Often	Always	Often	Often	Sometimes	Often	Seldom	Sometimes	Sometimes	Never/almost never	Almost Never	Sometimes	Very Often	Sometimes	Sometimes	Fairly Often	Sometimes	Never	Almost Never	Very Often	Agree	Neutral	Agree	Disagree	Agree	Neutral	Often true	Often true	Often true	Very often or always true	Sometimes true	Sometimes true	Rarely true	Sometimes true	Very often or always true	Often true	Rarely true
12/7/2018 15:22	12/7/2018 15:29	EN	Yes, I wish to take the survey.	Male	39	M1	Single	0	N/A	To a very high degree	To a very high degree	To a very high degree	Often	Often	Sometimes	Often	Sometimes	Often	Seldom	Often	Often	Seldom	Sometimes	Fairly Often	Very Often	Almost Never	Sometimes	Sometimes	Sometimes	Almost Never	Sometimes	Fairly Often	Neutral	Disagree	Neutral	Neutral	Disagree	Agree	Often true	Very often or always true	Rarely true	Very often or always true	Sometimes true	Often true	Rarely true	Rarely true	Rarely true	Sometimes true	Often true
12/7/2018 15:54	12/7/2018 15:57	EN	Yes, I wish to take the survey.	Female	22	M1	In a dating relationship, not living together	0	N/A	To a high degree	To a low degree	Somewhat	Sometimes	Sometimes	Seldom	Sometimes	Sometimes	Sometimes	Seldom	Never/almost never	Seldom	Always	Almost Never	Never	Sometimes	Very Often	Very Often	Almost Never	Very Often	Almost Never	Never	Never	Strongly Agree	Strongly Disagree	Strongly Agree	Strongly Disagree	Strongly Agree	Strongly Disagree	Sometimes true	Very often or always true	Often true	Never or very rarely true	Often true	Often true	Never or very rarely true	Often true	Never or very rarely true	Often true	Very often or always true
12/7/2018 16:14	12/7/2018 16:22	EN	Yes, I wish to take the survey.	Male	26	M1	Single	0	N/A	To a very high degree	To a high degree	To a low degree	Often	Often	Sometimes	Often	Sometimes	Sometimes	Sometimes	Seldom	Seldom	Never/almost never	Sometimes	Sometimes	Fairly Often	Sometimes	Sometimes	Sometimes	Fairly Often	Almost Never	Sometimes	Sometimes	Agree	Disagree	Neutral	Disagree	Neutral	Disagree	Sometimes true	Often true	Sometimes true	Sometimes true	Sometimes true	Often true	Sometimes true	Rarely true	Rarely true	Sometimes true	Rarely true
12/7/2018 16:31	12/7/2018 16:38	EN	Yes, I wish to take the survey.	Female	23	M1	In a dating relationship, not living together	0	N/a	To a low degree	To a low degree	To a low degree	Sometimes	Sometimes	Seldom	Sometimes	Seldom	Seldom	Seldom	Sometimes	Seldom	Often	Sometimes	Almost Never	Sometimes	Fairly Often	Fairly Often	Almost Never	Fairly Often	Sometimes	Sometimes	Almost Never	Agree	Disagree	Agree	Disagree	Neutral	Disagree	Rarely true	Sometimes true	Sometimes true	Rarely true	Sometimes true	Often true	Sometimes true	Rarely true	Rarely true	Sometimes true	Often true
12/7/2018 18:55	12/7/2018 18:57	EN	Yes, I wish to take the survey.	Male	22	M1	In a dating relationship, not living together	0	N/A	To a very high degree	To a very high degree	To a very high degree	Always	Always	Always	Always	Always	Always	Always	Always	Always	Always	Fairly Often	Fairly Often	Very Often	Fairly Often	Fairly Often	Fairly Often	Sometimes	Fairly Often	Very Often	Fairly Often	Neutral	Agree	Neutral	Agree	Neutral	Agree	Often true	Sometimes true	Often true	Very often or always true	Rarely true	Sometimes true	Sometimes true	Often true	Sometimes true	Rarely true	Often true
12/7/2018 20:04	12/7/2018 20:09	EN	Yes, I wish to take the survey.	Female	23	M1	Single	0	N/A	To a very high degree	To a high degree	Somewhat	Often	Always	Often	Often	Sometimes	Often	Sometimes	Often	Sometimes	Sometimes	Fairly Often	Fairly Often	Very Often	Fairly Often	Fairly Often	Almost Never	Fairly Often	Fairly Often	Sometimes	Almost Never	Strongly Agree	Disagree	Agree	Disagree	Agree	Disagree	Sometimes true	Sometimes true	Sometimes true	Rarely true	Often true	Often true	Sometimes true	Sometimes true	Rarely true	Sometimes true	Often true
12/7/2018 22:23	12/7/2018 22:26	EN	Yes, I wish to take the survey.	Male	22	M1	Single	0	N/A	To a high degree	Somewhat	To a high degree	Sometimes	Often	Seldom	Sometimes	Sometimes	Sometimes	Seldom	Sometimes	Never/almost never	Seldom	Never	Almost Never	Sometimes	Very Often	Sometimes	Sometimes	Fairly Often	Almost Never	Never	Almost Never	Agree	Disagree	Strongly Agree	Disagree	Agree	Disagree	Rarely true	Sometimes true	Sometimes true	Sometimes true	Often true	Very often or always true	Often true	Often true	Sometimes true	Sometimes true	Rarely true
12/8/2018 11:52	12/8/2018 11:55	EN	Yes, I wish to take the survey.	Male	23	M1	Married	0	N/A	To a low degree	To a very low degree	Somewhat	Sometimes	Sometimes	Seldom	Sometimes	Never/almost never	Sometimes	Never/almost never	Never/almost never	Never/almost never	Always	Almost Never	Almost Never	Sometimes	Very Often	Very Often	Almost Never	Very Often	Fairly Often	Almost Never	Never	Strongly Agree	Disagree	Agree	Strongly Disagree	Agree	Disagree	Sometimes true	Often true	Rarely true	Rarely true	Often true	Often true	Rarely true	Sometimes true	Sometimes true	Often true	Often true
12/8/2018 13:47	12/8/2018 13:51	EN	Yes, I wish to take the survey.	Male	22	M1	Single	0	N/A	To a very high degree	To a very high degree	To a very high degree	Often	Often	Seldom	Sometimes	Sometimes	Often	Never/almost never	Often	Often	Seldom	Sometimes	Sometimes	Almost Never	Fairly Often	Never	Fairly Often	Almost Never	Never	Fairly Often	Fairly Often	Agree	Disagree	Agree	Disagree	Agree	Strongly Disagree	Very often or always true	Often true	Sometimes true	Often true	Rarely true	Often true	Sometimes true	Sometimes true	Very often or always true	Often true	Often true
2/6/2019 11:10	2/6/2019 11:14	EN	Yes, I wish to take the survey.	Male	24	M1	Single	0	N/A	To a low degree	Somewhat	To a very low degree	Often	Often	Often	Seldom	Never/almost never	Often	Seldom	Sometimes	Sometimes	Often	Never	Never	Sometimes	Very Often	Sometimes	Sometimes	Fairly Often	Sometimes	Almost Never	Almost Never	Strongly Agree	Strongly Disagree	Strongly Agree	Strongly Disagree	Strongly Agree	Strongly Disagree	Sometimes true	Sometimes true	Sometimes true	Never or very rarely true	Often true	Sometimes true	Often true	Sometimes true	Rarely true	Often true	Sometimes true
2/6/2019 11:10	2/6/2019 11:14	EN	Yes, I wish to take the survey.	Female	23	M1	In a dating relationship, not living together	0	N/A	To a very high degree	To a very high degree	To a high degree	Always	Always	Always	Often	Always	Always	Sometimes	Seldom	Sometimes	Never/almost never	Fairly Often	Fairly Often	Very Often	Sometimes	Sometimes	Fairly Often	Almost Never	Sometimes	Sometimes	Fairly Often	Neutral	Disagree	Agree	Disagree	Disagree	Disagree	Often true	Sometimes true	Often true	Often true	Sometimes true	Rarely true	Rarely true	Sometimes true	Sometimes true	Sometimes true	Sometimes true
2/6/2019 11:10	2/6/2019 11:14	EN	Yes, I wish to take the survey.	Male	23	M1	In a dating relationship, not living together	0	N/A	To a high degree	To a high degree	Somewhat	Often	Often	Sometimes	Sometimes	Seldom	Often	Seldom	Seldom	Seldom	Sometimes	Sometimes	Sometimes	Fairly Often	Fairly Often	Sometimes	Almost Never	Sometimes	Sometimes	Sometimes	Sometimes	Agree	Neutral	Agree	Neutral	Neutral	Neutral	Often true	Often true	Sometimes true	Rarely true	Often true	Sometimes true	Rarely true	Sometimes true	Sometimes true	Sometimes true	Sometimes true
2/6/2019 11:10	2/6/2019 11:15	EN	Yes, I wish to take the survey.	Male	25	M1	In a dating relationship, not living together	0	N/A	To a low degree	To a low degree	To a low degree	Sometimes	Often	Sometimes	Seldom	Never/almost never	Sometimes	Sometimes	Seldom	Seldom	Always	Never	Never	Almost Never	Very Often	Very Often	Never	Very Often	Fairly Often	Never	Never	Strongly Agree	Disagree	Agree	Disagree	Agree	Disagree	Often true	Very often or always true	Rarely true	Never or very rarely true	Very often or always true	Often true	Never or very rarely true	Often true	Rarely true	Often true	Never or very rarely true
2/6/2019 11:10	2/6/2019 11:15	EN	Yes, I wish to take the survey.	Male	27	M1	In a dating relationship, not living together	0	N/A	Somewhat	To a very low degree	To a low degree	Often	Often	Often	Sometimes	Never/almost never	Sometimes	Seldom	Never/almost never	Seldom	Often	Almost Never	Never	Fairly Often	Very Often	Fairly Often	Almost Never	Fairly Often	Fairly Often	Almost Never	Almost Never	Strongly Agree	Strongly Disagree	Agree	Disagree	Agree	Disagree	Often true	Often true	Sometimes true	Never or very rarely true	Very often or always true	Sometimes true	Rarely true	Sometimes true	Rarely true	Often true	Sometimes true
2/6/2019 11:10	2/6/2019 11:15	EN	Yes, I wish to take the survey.	Male	23	M1	Married	0	N/A	Somewhat	To a low degree	To a low degree	Often	Often	Sometimes	Seldom	Never/almost never	Often	Sometimes	Sometimes	Sometimes	Sometimes	Almost Never	Almost Never	Almost Never	Very Often	Fairly Often	Almost Never	Fairly Often	Fairly Often	Almost Never	Almost Never	Strongly Agree	Disagree	Strongly Agree	Disagree	Agree	Disagree	Often true	Rarely true	Sometimes true	Never or very rarely true	Sometimes true	Very often or always true	Rarely true	Sometimes true	Never or very rarely true	Often true	Sometimes true
2/6/2019 11:10	2/6/2019 11:15	EN	Yes, I wish to take the survey.	Male	37	M1	Living with significant other	0	N/A	Somewhat	To a low degree	To a very low degree	Often	Sometimes	Seldom	Sometimes	Never/almost never	Sometimes	Seldom	Seldom	Never/almost never	Sometimes	Never	Almost Never	Sometimes	Very Often	Fairly Often	Never	Fairly Often	Fairly Often	Almost Never	Almost Never	Strongly Agree	Strongly Disagree	Agree	Disagree	Strongly Agree	Strongly Disagree	Often true	Very often or always true	Rarely true	Never or very rarely true	Often true	Often true	Rarely true	Sometimes true	Never or very rarely true	Often true	Very often or always true
2/6/2019 11:10	2/6/2019 11:15	EN	Yes, I wish to take the survey.	Female	23	M1	In a dating relationship, not living together	0	n/a	To a very high degree	To a high degree	Somewhat	Always	Often	Often	Always	Sometimes	Often	Seldom	Often	Often	Often	Very Often	Fairly Often	Very Often	Sometimes	Almost Never	Almost Never	Almost Never	Almost Never	Fairly Often	Fairly Often	Neutral	Neutral	Neutral	Agree	Neutral	Disagree	Never or very rarely true	Rarely true	Often true	Rarely true	Often true	Never or very rarely true	Often true	Often true	Rarely true	Often true	Never or very rarely true
2/6/2019 11:10	2/6/2019 11:15	EN	Yes, I wish to take the survey.	Female	24	M1	Single	0	N/A	To a high degree	Somewhat	To a high degree	Often	Often	Sometimes	Often	Seldom	Often	Sometimes	Often	Sometimes	Often	Almost Never	Fairly Often	Fairly Often	Sometimes	Almost Never	Sometimes	Fairly Often	Almost Never	Fairly Often	Fairly Often	Agree	Agree	Neutral	Agree	Neutral	Agree	Often true	Often true	Very often or always true	Sometimes true	Rarely true	Often true	Rarely true	Rarely true	Sometimes true	Rarely true	Often true
2/6/2019 11:10	2/6/2019 11:15	EN	Yes, I wish to take the survey.	Female	22	M1	Single	0	N/A	To a high degree	Somewhat	To a low degree	Often	Often	Sometimes	Often	Seldom	Often	Often	Often	Often	Sometimes	Sometimes	Sometimes	Sometimes	Fairly Often	Sometimes	Almost Never	Fairly Often	Almost Never	Almost Never	Almost Never	Agree	Disagree	Agree	Disagree	Agree	Disagree	Never or very rarely true	Often true	Sometimes true	Rarely true	Sometimes true	Rarely true	Sometimes true	Sometimes true	Rarely true	Often true	Rarely true
2/6/2019 11:10	2/6/2019 11:15	EN	Yes, I wish to take the survey.	Female	22	M1	In a dating relationship, not living together	0	N/A	To a very high degree	To a high degree	To a high degree	Often	Always	Always	Often	Sometimes	Often	Often	Sometimes	Sometimes	Sometimes	Sometimes	Sometimes	Fairly Often	Sometimes	Sometimes	Sometimes	Sometimes	Sometimes	Sometimes	Fairly Often	Neutral	Agree	Disagree	Neutral	Disagree	Neutral	Sometimes true	Sometimes true	Often true	Sometimes true	Rarely true	Sometimes true	Sometimes true	Often true	Sometimes true	Rarely true	Rarely true
2/6/2019 11:10	2/6/2019 11:15	EN	Yes, I wish to take the survey.	Female	26	M1	In a dating relationship, not living together	0	N/A	To a high degree	To a high degree	Somewhat	Often	Often	Often	Often	Seldom	Often	Seldom	Sometimes	Sometimes	Sometimes	Sometimes	Sometimes	Fairly Often	Sometimes	Almost Never	Sometimes	Sometimes	Never	Almost Never	Fairly Often	Agree	Neutral	Neutral	Neutral	Neutral	Neutral	Rarely true	Rarely true	Sometimes true	Rarely true	Sometimes true	Often true	Sometimes true	Sometimes true	Rarely true	Rarely true	Never or very rarely true
2/6/2019 11:10	2/6/2019 11:15	EN	Yes, I wish to take the survey.	Male	22	M1	Living with significant other	0	N/A	To a high degree	Somewhat	Somewhat	Often	Often	Sometimes	Sometimes	Sometimes	Often	Sometimes	Seldom	Seldom	Always	Almost Never	Almost Never	Fairly Often	Fairly Often	Fairly Often	Almost Never	Fairly Often	Fairly Often	Almost Never	Sometimes	Agree	Disagree	Agree	Disagree	Neutral	Disagree	Often true	Often true	Rarely true	Never or very rarely true	Often true	Sometimes true	Rarely true	Sometimes true	Rarely true	Often true	Often true
2/6/2019 11:10	2/6/2019 11:15	EN	Yes, I wish to take the survey.	Female	24	M1	Living with significant other	0	N/A	To a high degree	To a high degree	To a high degree	Always	Often	Sometimes	Often	Seldom	Often	Often	Often	Often	Sometimes	Fairly Often	Sometimes	Very Often	Fairly Often	Sometimes	Fairly Often	Sometimes	Almost Never	Fairly Often	Sometimes	Neutral	Disagree	Neutral	Neutral	Agree	Disagree	Sometimes true	Sometimes true	Often true	Often true	Often true	Often true	Sometimes true	Very often or always true	Sometimes true	Often true	Sometimes true
2/6/2019 11:10	2/6/2019 11:15	EN	Yes, I wish to take the survey.	Female	22	M1	Single	0	N/A	To a low degree	Somewhat	To a high degree	Often	Often	Often	Seldom	Never/almost never	Often	Seldom	Seldom	Never/almost never	Sometimes	Sometimes	Almost Never	Fairly Often	Fairly Often	Sometimes	Never	Fairly Often	Sometimes	Fairly Often	Almost Never	Agree	Disagree	Agree	Disagree	Agree	Strongly Disagree	Rarely true	Often true	Never or very rarely true	Never or very rarely true	Often true	Rarely true	Rarely true	Very often or always true	Sometimes true	Sometimes true	Rarely true
2/6/2019 11:10	2/6/2019 11:15	EN	Yes, I wish to take the survey.	Male	25	M1	In a dating relationship, not living together	0	n/a	Somewhat	Somewhat	Somewhat	Often	Often	Sometimes	Sometimes	Never/almost never	Often	Seldom	Often	Often	Sometimes	Fairly Often	Sometimes	Fairly Often	Sometimes	Sometimes	Almost Never	Sometimes	Sometimes	Sometimes	Sometimes	Neutral	Neutral	Neutral	Neutral	Neutral	Neutral	Sometimes true	Sometimes true	Often true	Never or very rarely true	Rarely true	Sometimes true	Often true	Often true	Never or very rarely true	Never or very rarely true	Rarely true
2/6/2019 11:10	2/6/2019 11:15	EN	Yes, I wish to take the survey.	Female	25	M1	Single	0	N/A	Somewhat	Somewhat	Somewhat	Often	Often	Often	Often	Seldom	Sometimes	Never/almost never	Seldom	Never/almost never	Sometimes	Almost Never	Almost Never	Almost Never	Sometimes	Sometimes	Fairly Often	Sometimes	Never	Fairly Often	Fairly Often	Neutral	Disagree	Neutral	Disagree	Agree	Disagree	Sometimes true	Rarely true	Often true	Rarely true	Sometimes true	Often true	Often true	Sometimes true	Never or very rarely true	Sometimes true	Often true
2/6/2019 11:10	2/6/2019 11:15	EN	Yes, I wish to take the survey.	Male	23	M1	In a dating relationship, not living together	0	pre clinical	To a high degree	To a high degree	Somewhat	Often	Often	Sometimes	Often	Sometimes	Often	Seldom	Seldom	Seldom	Often	Almost Never	Almost Never	Fairly Often	Almost Never	Sometimes	Almost Never	Fairly Often	Sometimes	Sometimes	Sometimes	Neutral	Disagree	Neutral	Neutral	Disagree	Neutral	Sometimes true	Often true	Rarely true	Sometimes true	Rarely true	Rarely true	Rarely true	Rarely true	Rarely true	Rarely true	Rarely true
2/6/2019 11:10	2/6/2019 11:15	EN	Yes, I wish to take the survey.	Male	26	M1	In a dating relationship, not living together	0	N/A	To a low degree	Somewhat	Somewhat	Often	Sometimes	Seldom	Never/almost never	Seldom	Sometimes	Never/almost never	Sometimes	Sometimes	Seldom	Sometimes	Fairly Often	Sometimes	Fairly Often	Fairly Often	Fairly Often	Fairly Often	Fairly Often	Almost Never	Almost Never	Agree	Agree	Disagree	Disagree	Agree	Agree	Rarely true	Sometimes true	Sometimes true	Sometimes true	Sometimes true	Rarely true	Sometimes true	Sometimes true	Sometimes true	Sometimes true	Rarely true
2/6/2019 11:10	2/6/2019 11:15	EN	Yes, I wish to take the survey.	Male	24	M1	In a dating relationship, not living together	0	N/A	To a low degree	To a low degree	Somewhat	Often	Sometimes	Sometimes	Seldom	Never/almost never	Sometimes	Seldom	Sometimes	Seldom	Often	Almost Never	Almost Never	Fairly Often	Sometimes	Fairly Often	Almost Never	Very Often	Almost Never	Never	Almost Never	Strongly Agree	Strongly Disagree	Agree	Disagree	Agree	Strongly Disagree	Often true	Often true	Sometimes true	Rarely true	Very often or always true	Sometimes true	Rarely true	Sometimes true	Rarely true	Very often or always true	Sometimes true
2/6/2019 11:10	2/6/2019 11:15	EN	Yes, I wish to take the survey.	Female	24	M1	In a dating relationship, not living together	0	n/a	To a high degree	Somewhat	Somewhat	Often	Often	Seldom	Often	Sometimes	Often	Sometimes	Often	Sometimes	Seldom	Sometimes	Sometimes	Fairly Often	Sometimes	Sometimes	Almost Never	Sometimes	Sometimes	Sometimes	Sometimes	Neutral	Agree	Disagree	Agree	Neutral	Disagree	Sometimes true	Sometimes true	Sometimes true	Rarely true	Rarely true	Sometimes true	Sometimes true	Often true	Sometimes true	Rarely true	Often true
2/6/2019 11:10	2/6/2019 11:15	EN	Yes, I wish to take the survey.	Male	22	M1	Single	0	N/A	To a low degree	To a very low degree	To a low degree	Sometimes	Seldom	Seldom	Seldom	Seldom	Seldom	Seldom	Seldom	Seldom	Often	Never	Almost Never	Sometimes	Very Often	Very Often	Almost Never	Very Often	Very Often	Almost Never	Almost Never	Strongly Agree	Disagree	Agree	Strongly Disagree	Strongly Agree	Disagree	Often true	Often true	Sometimes true	Rarely true	Sometimes true	Sometimes true	Sometimes true	Sometimes true	Rarely true	Often true	Sometimes true
2/6/2019 11:10	2/6/2019 11:15	EN	Yes, I wish to take the survey.	Male	24	M1	Single	0	NMSK	Somewhat	Somewhat	Somewhat	Often	Often	Sometimes	Sometimes	Seldom	Sometimes	Seldom	Sometimes	Sometimes	Seldom	Sometimes	Fairly Often	Fairly Often	Sometimes	Sometimes	Sometimes	Sometimes	Sometimes	Sometimes	Sometimes	Neutral	Neutral	Neutral	Neutral	Neutral	Neutral	Often true	Sometimes true	Very often or always true	Often true	Sometimes true	Often true	Often true	Often true	Often true	Sometimes true	Often true
2/6/2019 11:10	2/6/2019 11:15	EN	Yes, I wish to take the survey.	Male	22	M1	Single	0	N/A	To a very high degree	To a very high degree	To a high degree	Often	Often	Often	Always	Always	Often	Sometimes	Always	Always	Seldom	Almost Never	Almost Never	Fairly Often	Almost Never	Almost Never	Fairly Often	Almost Never	Never	Almost Never	Sometimes	Agree	Disagree	Strongly Agree	Disagree	Agree	Strongly Disagree	Very often or always true	Sometimes true	Often true	Very often or always true	Rarely true	Rarely true	Sometimes true	Sometimes true	Very often or always true	Sometimes true	Never or very rarely true
2/6/2019 11:10	2/6/2019 11:15	EN	Yes, I wish to take the survey.	Male	22	M1	Single	0	N/A	Somewhat	Somewhat	Somewhat	Often	Often	Often	Seldom	Never/almost never	Sometimes	Seldom	Often	Sometimes	Often	Almost Never	Almost Never	Sometimes	Fairly Often	Very Often	Sometimes	Almost Never	Fairly Often	Sometimes	Almost Never	Agree	Disagree	Agree	Neutral	Agree	Neutral	Often true	Sometimes true	Sometimes true	Rarely true	Sometimes true	Sometimes true	Sometimes true	Sometimes true	Rarely true	Often true	Often true
2/6/2019 11:10	2/6/2019 11:15	EN	Yes, I wish to take the survey.	Male	23	M1	In a dating relationship, not living together	0	N/A	Somewhat	To a low degree	To a low degree	Often	Often	Seldom	Sometimes	Seldom	Sometimes	Seldom	Seldom	Never/almost never	Often	Sometimes	Almost Never	Fairly Often	Fairly Often	Sometimes	Almost Never	Fairly Often	Fairly Often	Sometimes	Almost Never	Strongly Agree	Disagree	Agree	Disagree	Agree	Disagree	Sometimes true	Sometimes true	Sometimes true	Rarely true	Often true	Sometimes true	Sometimes true	Sometimes true	Sometimes true	Sometimes true	Often true
2/6/2019 11:10	2/6/2019 11:15	EN	Yes, I wish to take the survey.	Male	30	M1	In a dating relationship, not living together	0	N/A	Somewhat	Somewhat	Somewhat	Sometimes	Seldom	Seldom	Sometimes	Never/almost never	Seldom	Never/almost never	Never/almost never	Never/almost never	Always	Almost Never	Never	Fairly Often	Very Often	Fairly Often	Almost Never	Very Often	Fairly Often	Almost Never	Never	Agree	Strongly Disagree	Agree	Disagree	Agree	Disagree	Never or very rarely true	Very often or always true	Never or very rarely true	Never or very rarely true	Often true	Sometimes true	Never or very rarely true	Never or very rarely true	Never or very rarely true	Often true	Sometimes true
2/6/2019 11:10	2/6/2019 11:15	EN	Yes, I wish to take the survey.	Male	23	M1	In a dating relationship, not living together	0	N/A	Somewhat	To a high degree	Somewhat	Sometimes	Sometimes	Seldom	Seldom	Never/almost never	Sometimes	Sometimes	Often	Seldom	Always	Never	Sometimes	Sometimes	Very Often	Sometimes	Never	Very Often	Sometimes	Fairly Often	Almost Never	Agree	Disagree	Strongly Agree	Disagree	Agree	Disagree	Sometimes true	Sometimes true	Often true	Often true	Often true	Very often or always true	Sometimes true	Sometimes true	Sometimes true	Sometimes true	Sometimes true
2/6/2019 11:10	2/6/2019 11:15	EN	Yes, I wish to take the survey.	Female	29	M1	Married	0	N/A	Somewhat	Somewhat	Somewhat	Sometimes	Sometimes	Sometimes	Often	Seldom	Sometimes	Sometimes	Often	Sometimes	Sometimes	Sometimes	Sometimes	Sometimes	Sometimes	Sometimes	Sometimes	Sometimes	Sometimes	Sometimes	Sometimes	Neutral	Disagree	Agree	Neutral	Agree	Disagree	Rarely true	Sometimes true	Often true	Sometimes true	Often true	Often true	Rarely true	Sometimes true	Sometimes true	Sometimes true	Rarely true
2/6/2019 11:10	2/6/2019 11:15	EN	Yes, I wish to take the survey.	Female	24	M1	Single	0	Musculoskeletal	To a high degree	Somewhat	To a low degree	Sometimes	Often	Sometimes	Sometimes	Sometimes	Sometimes	Often	Sometimes	Sometimes	Sometimes	Fairly Often	Fairly Often	Fairly Often	Fairly Often	Fairly Often	Sometimes	Sometimes	Sometimes	Sometimes	Sometimes	Agree	Agree	Neutral	Neutral	Neutral	Neutral	Often true	Often true	Often true	Often true	Often true	Often true	Often true	Often true	Often true	Often true	Sometimes true
2/6/2019 11:10	2/6/2019 11:15	EN	Yes, I wish to take the survey.	Male	24	M1	Single	0	N/A	To a high degree	To a high degree	To a very high degree	Sometimes	Always	Often	Sometimes	Never/almost never	Often	Seldom	Sometimes	Sometimes	Often	Never	Never	Fairly Often	Never	Very Often	Never	Fairly Often	Almost Never	Never	Never	Agree	Disagree	Agree	Disagree	Agree	Disagree	Never or very rarely true	Rarely true	Often true	Often true	Sometimes true	Often true	Very often or always true	Very often or always true	Often true	Often true	Rarely true
2/6/2019 11:10	2/6/2019 11:16	EN	Yes, I wish to take the survey.	Male	22	M1	Single	0	N/A	Somewhat	To a low degree	To a low degree	Seldom	Seldom	Seldom	Sometimes	Seldom	Seldom	Seldom	Seldom	Never/almost never	Sometimes	Sometimes	Sometimes	Almost Never	Fairly Often	Sometimes	Almost Never	Fairly Often	Sometimes	Almost Never	Almost Never	Agree	Disagree	Neutral	Disagree	Neutral	Disagree	Often true	Sometimes true	Rarely true	Never or very rarely true	Very often or always true	Sometimes true	Rarely true	Sometimes true	Never or very rarely true	Often true	Often true
2/6/2019 11:10	2/6/2019 11:16	EN	Yes, I wish to take the survey.	Male	31	M1	Married	2	MSK	To a low degree	Somewhat	Somewhat	Sometimes	Sometimes	Sometimes	Seldom	Seldom	Sometimes	Seldom	Never/almost never	Seldom	Sometimes	Almost Never	Almost Never	Sometimes	Fairly Often	Fairly Often	Almost Never	Fairly Often	Fairly Often	Almost Never	Almost Never	Strongly Agree	Disagree	Agree	Disagree	Agree	Disagree	Often true	Very often or always true	Rarely true	Sometimes true	Often true	Very often or always true	Rarely true	Rarely true	Rarely true	Often true	Often true
2/6/2019 11:10	2/6/2019 11:16	EN	Yes, I wish to take the survey.	Female	27	M1	Single	0	N/A	To a low degree	Somewhat	To a low degree	Often	Sometimes	Sometimes	Sometimes	Never/almost never	Sometimes	Seldom	Sometimes	Seldom	Often	Sometimes	Almost Never	Sometimes	Fairly Often	Sometimes	Almost Never	Sometimes	Sometimes	Sometimes	Almost Never	Agree	Disagree	Agree	Disagree	Agree	Disagree	Often true	Rarely true	Sometimes true	Sometimes true	Often true	Sometimes true	Often true	Rarely true	Rarely true	Sometimes true	Often true
2/6/2019 11:10	2/6/2019 11:16	EN	Yes, I wish to take the survey.	Male	23	M1	In a dating relationship, not living together	0	N/A	Somewhat	Somewhat	Somewhat	Sometimes	Often	Sometimes	Sometimes	Never/almost never	Seldom	Never/almost never	Never/almost never	Never/almost never	Always	Never	Never	Fairly Often	Very Often	Fairly Often	Never	Very Often	Fairly Often	Never	Never	Strongly Agree	Strongly Disagree	Strongly Agree	Strongly Disagree	Strongly Agree	Strongly Disagree	Rarely true	Very often or always true	Rarely true	Never or very rarely true	Often true	Often true	Never or very rarely true	Sometimes true	Never or very rarely true	Never or very rarely true	Often true
2/6/2019 11:10	2/6/2019 11:16	EN	Yes, I wish to take the survey.	Male	26	M1	Single	0	N/A	Somewhat	Somewhat	To a low degree	Sometimes	Sometimes	Seldom	Seldom	Never/almost never	Sometimes	Seldom	Never/almost never	Never/almost never	Always	Almost Never	Almost Never	Almost Never	Fairly Often	Fairly Often	Never	Fairly Often	Fairly Often	Almost Never	Almost Never	Strongly Agree	Strongly Disagree	Agree	Disagree	Agree	Disagree	Very often or always true	Sometimes true	Never or very rarely true	Never or very rarely true	Often true	Very often or always true	Sometimes true	Never or very rarely true	Never or very rarely true	Very often or always true	Very often or always true
2/6/2019 11:10	2/6/2019 11:16	EN	Yes, I wish to take the survey.	Female	23	M1	Single	0	N/A	To a high degree	Somewhat	To a high degree	Often	Sometimes	Sometimes	Sometimes	Seldom	Sometimes	Seldom	Sometimes	Seldom	Sometimes	Sometimes	Sometimes	Sometimes	Fairly Often	Almost Never	Sometimes	Almost Never	Sometimes	Sometimes	Sometimes	Agree	Neutral	Agree	Neutral	Neutral	Disagree	Sometimes true	Often true	Rarely true	Sometimes true	Often true	Often true	Sometimes true	Sometimes true	Rarely true	Sometimes true	Sometimes true
2/6/2019 11:10	2/6/2019 11:16	EN	Yes, I wish to take the survey.	Male	24	M1	Single	0	N/A	To a low degree	Somewhat	To a high degree	Often	Often	Sometimes	Sometimes	Never/almost never	Often	Seldom	Sometimes	Seldom	Seldom	Almost Never	Almost Never	Fairly Often	Fairly Often	Fairly Often	Almost Never	Fairly Often	Fairly Often	Sometimes	Almost Never	Agree	Disagree	Neutral	Disagree	Neutral	Neutral	Sometimes true	Sometimes true	Rarely true	Rarely true	Very often or always true	Sometimes true	Sometimes true	Rarely true	Often true	Often true	Sometimes true
2/6/2019 11:10	2/6/2019 11:16	EN	Yes, I wish to take the survey.	Female	23	M1	In a dating relationship, not living together	0	N/A	To a low degree	Somewhat	Somewhat	Often	Often	Sometimes	Seldom	Seldom	Sometimes	Sometimes	Sometimes	Sometimes	Often	Sometimes	Almost Never	Fairly Often	Sometimes	Fairly Often	Almost Never	Fairly Often	Sometimes	Sometimes	Almost Never	Agree	Disagree	Agree	Disagree	Neutral	Disagree	Sometimes true	Often true	Sometimes true	Never or very rarely true	Often true	Often true	Sometimes true	Sometimes true	Sometimes true	Sometimes true	Sometimes true
2/6/2019 11:10	2/6/2019 11:16	EN	Yes, I wish to take the survey.	Female	23	M1	In a dating relationship, not living together	0	N/A	Somewhat	To a low degree	To a low degree	Often	Often	Seldom	Seldom	Never/almost never	Sometimes	Seldom	Seldom	Seldom	Often	Never	Never	Sometimes	Fairly Often	Fairly Often	Almost Never	Fairly Often	Sometimes	Almost Never	Never	Strongly Agree	Strongly Disagree	Strongly Agree	Strongly Disagree	Agree	Strongly Disagree	Often true	Often true	Rarely true	Never or very rarely true	Often true	Rarely true	Rarely true	Sometimes true	Never or very rarely true	Very often or always true	Often true
2/6/2019 11:10	2/6/2019 11:16	EN	Yes, I wish to take the survey.	Male	28	M1	In a dating relationship, not living together	0	N/A	Somewhat	Somewhat	Somewhat	Sometimes	Often	Sometimes	Sometimes	Seldom	Sometimes	Sometimes	Sometimes	Sometimes	Always	Almost Never	Sometimes	Sometimes	Fairly Often	Sometimes	Sometimes	Sometimes	Almost Never	Almost Never	Sometimes	Neutral	Disagree	Agree	Neutral	Neutral	Disagree	Sometimes true	Rarely true	Sometimes true	Rarely true	Often true	Often true	Often true	Sometimes true	Sometimes true	Sometimes true	Sometimes true
2/6/2019 11:10	2/6/2019 11:17	EN	Yes, I wish to take the survey.	Female	23	M1	Single	0	N/A	To a high degree	Somewhat	To a high degree	Often	Sometimes	Sometimes	Often	Sometimes	Often	Never/almost never	Seldom	Seldom	Seldom	Fairly Often	Almost Never	Very Often	Sometimes	Fairly Often	Sometimes	Sometimes	Sometimes	Sometimes	Fairly Often	Agree	Neutral	Agree	Disagree	Neutral	Neutral	Rarely true	Sometimes true	Sometimes true	Rarely true	Sometimes true	Rarely true	Sometimes true	Sometimes true	Rarely true	Sometimes true	Rarely true
2/6/2019 11:10	2/6/2019 11:17	EN	Yes, I wish to take the survey.	Female	24	M1	Single	0	N/A	To a high degree	Somewhat	To a very low degree	Often	Always	Sometimes	Often	Never/almost never	Seldom	Seldom	Sometimes	Seldom	Sometimes	Sometimes	Almost Never	Fairly Often	Fairly Often	Very Often	Almost Never	Sometimes	Very Often	Almost Never	Never	Agree	Neutral	Agree	Disagree	Agree	Disagree	Never or very rarely true	Often true	Sometimes true	Never or very rarely true	Sometimes true	Sometimes true	Never or very rarely true	Sometimes true	Never or very rarely true	Often true	Never or very rarely true
2/6/2019 11:10	2/6/2019 11:17	EN	Yes, I wish to take the survey.	Male	33	M1	In a dating relationship, not living together	0	msk	Somewhat	To a high degree	To a very high degree	Always	Always	Often	Often	Seldom	Always	Sometimes	Always	Always	Never/almost never	Sometimes	Almost Never	Very Often	Fairly Often	Sometimes	Sometimes	Sometimes	Never	Sometimes	Almost Never	Strongly Agree	Disagree	Agree	Disagree	Agree	Disagree	Often true	Rarely true	Very often or always true	Sometimes true	Often true	Rarely true	Often true	Sometimes true	Sometimes true	Often true	Often true
2/6/2019 11:10	2/6/2019 11:17	EN	Yes, I wish to take the survey.	Female	26	M1	Single	0	N/A	Somewhat	Somewhat	To a low degree	Sometimes	Sometimes	Seldom	Sometimes	Seldom	Sometimes	Seldom	Seldom	Seldom	Often	Sometimes	Almost Never	Sometimes	Fairly Often	Sometimes	Sometimes	Sometimes	Sometimes	Sometimes	Almost Never	Agree	Disagree	Strongly Agree	Disagree	Agree	Disagree	Often true	Very often or always true	Rarely true	Never or very rarely true	Very often or always true	Often true	Never or very rarely true	Sometimes true	Never or very rarely true	Very often or always true	Often true
2/6/2019 11:10	2/6/2019 11:17	EN	Yes, I wish to take the survey.	Male	27	M1	Single	0	Pre-clinical	To a low degree	To a low degree	Somewhat	Sometimes	Sometimes	Sometimes	Sometimes	Seldom	Sometimes	Seldom	Seldom	Seldom	Often	Almost Never	Almost Never	Sometimes	Fairly Often	Fairly Often	Almost Never	Fairly Often	Fairly Often	Almost Never	Almost Never	Agree	Disagree	Agree	Disagree	Agree	Disagree	Sometimes true	Sometimes true	Sometimes true	Sometimes true	Sometimes true	Sometimes true	Rarely true	Rarely true	Sometimes true	Sometimes true	Sometimes true
2/6/2019 11:10	2/6/2019 11:17	EN	Yes, I wish to take the survey.	Female	24	M1	Single	0	Pre clinical	Somewhat	To a high degree	To a high degree	Often	Often	Sometimes	Sometimes	Sometimes	Often	Often	Sometimes	Seldom	Often	Fairly Often	Sometimes	Sometimes	Sometimes	Fairly Often	Almost Never	Fairly Often	Sometimes	Fairly Often	Fairly Often	Agree	Disagree	Neutral	Disagree	Neutral	Neutral	Very often or always true	Often true	Sometimes true	Rarely true	Very often or always true	Often true	Rarely true	Sometimes true	Rarely true	Often true	Often true
2/6/2019 11:10	2/6/2019 11:17	EN	Yes, I wish to take the survey.	Male	26	M1	Living with significant other	0	N/A	Somewhat	Somewhat	Somewhat	Always	Always	Sometimes	Sometimes	Seldom	Often	Often	Sometimes	Sometimes	Often	Almost Never	Almost Never	Fairly Often	Fairly Often	Fairly Often	Sometimes	Almost Never	Almost Never	Almost Never	Sometimes	Agree	Disagree	Agree	Disagree	Agree	Disagree	Rarely true	Sometimes true	Sometimes true	Sometimes true	Often true	Sometimes true	Sometimes true	Often true	Rarely true	Sometimes true	Rarely true
2/6/2019 11:10	2/6/2019 11:18	EN	Yes, I wish to take the survey.	Female	24	M1	Single	0	NMSK	To a high degree	Somewhat	To a low degree	Often	Always	Often	Sometimes	Sometimes	Often	Sometimes	Sometimes	Often	Seldom	Almost Never	Sometimes	Fairly Often	Fairly Often	Sometimes	Sometimes	Fairly Often	Sometimes	Almost Never	Sometimes	Agree	Disagree	Neutral	Disagree	Agree	Disagree	Sometimes true	Sometimes true	Sometimes true	Rarely true	Sometimes true	Often true	Sometimes true	Sometimes true	Rarely true	Often true	Often true
2/6/2019 11:10	2/6/2019 11:18	EN	Yes, I wish to take the survey.	Female	22	M1	Single	0	N/A	Somewhat	To a low degree	To a low degree	Sometimes	Seldom	Seldom	Often	Seldom	Often	Never/almost never	Never/almost never	Never/almost never	Sometimes	Almost Never	Sometimes	Fairly Often	Fairly Often	Sometimes	Fairly Often	Almost Never	Almost Never	Fairly Often	Fairly Often	Disagree	Agree	Agree	Disagree	Disagree	Agree	Sometimes true	Sometimes true	Sometimes true	Sometimes true	Sometimes true	Sometimes true	Sometimes true	Sometimes true	Sometimes true	Sometimes true	Never or very rarely true
2/6/2019 11:10	2/6/2019 11:18	EN	Yes, I wish to take the survey.	Female	25	M1	Single	0	N/A	To a high degree	Somewhat	Somewhat	Often	Often	Sometimes	Often	Sometimes	Sometimes	Never/almost never	Often	Seldom	Often	Fairly Often	Sometimes	Fairly Often	Almost Never	Fairly Often	Fairly Often	Sometimes	Almost Never	Fairly Often	Sometimes	Agree	Disagree	Agree	Disagree	Agree	Disagree	Sometimes true	Very often or always true	Often true	Often true	Often true	Very often or always true	Never or very rarely true	Sometimes true	Often true	Often true	Sometimes true
2/6/2019 11:10	2/6/2019 11:19	EN	Yes, I wish to take the survey.	Male	23	M1	Single	0	N/A	To a high degree	To a very high degree	To a very high degree	Often	Often	Often	Sometimes	Often	Often	Seldom	Seldom	Sometimes	Never/almost never	Almost Never	Fairly Often	Very Often	Fairly Often	Sometimes	Sometimes	Sometimes	Never	Almost Never	Fairly Often	Agree	Disagree	Neutral	Neutral	Neutral	Disagree	Sometimes true	Never or very rarely true	Sometimes true	Sometimes true	Often true	Rarely true	Very often or always true	Sometimes true	Sometimes true	Often true	Sometimes true
2/6/2019 11:10	2/6/2019 11:20	EN	Yes, I wish to take the survey.	Male	22	M1	Single	0	N/a	Somewhat	To a low degree	To a low degree	Often	Often	Seldom	Sometimes	Seldom	Sometimes	Sometimes	Seldom	Never/almost never	Often	Sometimes	Almost Never	Fairly Often	Fairly Often	Sometimes	Almost Never	Fairly Often	Sometimes	Sometimes	Almost Never	Agree	Disagree	Agree	Disagree	Neutral	Disagree	Rarely true	Sometimes true	Sometimes true	Rarely true	Very often or always true	Often true	Sometimes true	Sometimes true	Rarely true	Sometimes true	Rarely true
2/6/2019 11:10	2/6/2019 11:24	EN	Yes, I wish to take the survey.	Female	24	M1	Single	0	N/A	To a very high degree	To a very high degree	To a very high degree	Often	Always	Often	Often	Often	Often	Seldom	Seldom	Seldom	Often	Sometimes	Fairly Often	Very Often	Sometimes	Fairly Often	Fairly Often	Fairly Often	Sometimes	Sometimes	Fairly Often	Neutral	Neutral	Agree	Neutral	Neutral	Disagree	Often true	Often true	Often true	Rarely true	Rarely true	Very often or always true	Sometimes true	Often true	Rarely true	Rarely true	Often true
2/6/2019 11:10	2/6/2019 11:17	EN	Yes, I wish to take the survey.	Female	22	M1	Single	0	N/A	To a very high degree	Somewhat	Somewhat	Often	Always	Often	Often	Seldom	Always	Sometimes	Often	Always	Always	Very Often	Fairly Often	Very Often	Sometimes	Almost Never	Almost Never	Never	Sometimes	Very Often	Almost Never	Disagree	Disagree	Agree	Disagree	Neutral	Disagree	Sometimes true	Sometimes true	Sometimes true	Sometimes true	Sometimes true	Sometimes true	Sometimes true	Sometimes true	Sometimes true	Sometimes true	Sometimes true
2/6/2019 11:11	2/6/2019 11:14	EN	Yes, I wish to take the survey.	Male	23	M1	Single	0	N/A	To a high degree	To a very high degree	Somewhat	Often	Always	Sometimes	Always	Always	Always	Seldom	Sometimes	Always	Sometimes	Sometimes	Fairly Often	Very Often	Sometimes	Sometimes	Very Often	Sometimes	Never	Sometimes	Very Often	Disagree	Disagree	Disagree	Disagree	Disagree	Agree	Sometimes true	Often true	Sometimes true	Often true	Sometimes true	Sometimes true	Rarely true	Sometimes true	Sometimes true	Rarely true	Sometimes true
2/6/2019 11:11	2/6/2019 11:14	EN	Yes, I wish to take the survey.	Male	22	M1	Married	0	N/A	To a very high degree	To a very high degree	To a very high degree	Always	Always	Always	Always	Always	Always	Always	Always	Always	Always	Sometimes	Sometimes	Sometimes	Sometimes	Sometimes	Sometimes	Sometimes	Sometimes	Sometimes	Sometimes	Neutral	Neutral	Neutral	Neutral	Neutral	Neutral	Sometimes true	Rarely true	Often true	Rarely true	Sometimes true	Sometimes true	Rarely true	Sometimes true	Often true	Sometimes true	Very often or always true
2/6/2019 11:11	2/6/2019 11:14	EN	Yes, I wish to take the survey.	Female	23	M1	Single	0	n/a	Somewhat	Somewhat	Somewhat	Often	Often	Often	Sometimes	Seldom	Often	Sometimes	Sometimes	Sometimes	Sometimes	Sometimes	Sometimes	Fairly Often	Sometimes	Sometimes	Sometimes	Sometimes	Almost Never	Sometimes	Almost Never	Agree	Neutral	Disagree	Neutral	Neutral	Neutral	Rarely true	Often true	Rarely true	Sometimes true	Sometimes true	Sometimes true	Sometimes true	Sometimes true	Sometimes true	Sometimes true	Rarely true
2/6/2019 11:11	2/6/2019 11:14	EN	Yes, I wish to take the survey.	Female	22	M1	Single	0	N/A	To a very high degree	To a very high degree	To a very high degree	Often	Always	Always	Always	Often	Often	Often	Often	Sometimes	Sometimes	Sometimes	Sometimes	Fairly Often	Sometimes	Almost Never	Sometimes	Sometimes	Almost Never	Fairly Often	Fairly Often	Neutral	Agree	Neutral	Agree	Neutral	Neutral	Often true	Sometimes true	Often true	Rarely true	Sometimes true	Often true	Often true	Sometimes true	Sometimes true	Sometimes true	Often true
2/6/2019 11:11	2/6/2019 11:14	EN	Yes, I wish to take the survey.	Female	23	M1	Single	0	N/A	Somewhat	Somewhat	Somewhat	Often	Often	Often	Sometimes	Seldom	Often	Seldom	Often	Sometimes	Often	Sometimes	Sometimes	Fairly Often	Sometimes	Sometimes	Sometimes	Fairly Often	Sometimes	Fairly Often	Fairly Often	Agree	Disagree	Agree	Disagree	Neutral	Disagree	Often true	Often true	Sometimes true	Sometimes true	Sometimes true	Often true	Sometimes true	Often true	Rarely true	Never or very rarely true	Sometimes true
2/6/2019 11:11	2/6/2019 11:14	EN	Yes, I wish to take the survey.	Female	22	M1	In a dating relationship, not living together	0	N/A	To a very high degree	To a very high degree	To a very high degree	Always	Always	Often	Always	Always	Always	Sometimes	Often	Seldom	Always	Sometimes	Fairly Often	Very Often	Very Often	Sometimes	Almost Never	Fairly Often	Sometimes	Almost Never	Fairly Often	Strongly Agree	Strongly Disagree	Strongly Agree	Strongly Disagree	Strongly Agree	Strongly Disagree	Never or very rarely true	Very often or always true	Sometimes true	Sometimes true	Sometimes true	Rarely true	Never or very rarely true	Rarely true	Sometimes true	Sometimes true	Sometimes true
2/6/2019 11:11	2/6/2019 11:14	EN	Yes, I wish to take the survey.	Female	24	M1	Single	0	n/a	Somewhat	Somewhat	Somewhat	Often	Often	Often	Sometimes	Seldom	Often	Sometimes	Sometimes	Seldom	Sometimes	Sometimes	Sometimes	Fairly Often	Sometimes	Sometimes	Sometimes	Sometimes	Sometimes	Sometimes	Almost Never	Neutral	Disagree	Agree	Disagree	Agree	Neutral	Very often or always true	Very often or always true	Sometimes true	Never or very rarely true	Often true	Often true	Sometimes true	Sometimes true	Never or very rarely true	Often true	Often true
2/6/2019 11:11	2/6/2019 11:15	EN	Yes, I wish to take the survey.	Female	23	M1	In a dating relationship, not living together	0	N/A	Somewhat	Somewhat	Somewhat	Always	Always	Often	Often	Never/almost never	Often	Sometimes	Sometimes	Sometimes	Sometimes	Almost Never	Never	Fairly Often	Very Often	Sometimes	Almost Never	Fairly Often	Sometimes	Almost Never	Almost Never	Agree	Disagree	Neutral	Disagree	Neutral	Disagree	Sometimes true	Often true	Often true	Rarely true	Often true	Often true	Rarely true	Sometimes true	Sometimes true	Often true	Sometimes true
2/6/2019 11:11	2/6/2019 11:15	EN	Yes, I wish to take the survey.	Male	23	M1	Single	0	N/A	To a low degree	To a low degree	Somewhat	Sometimes	Sometimes	Seldom	Seldom	Never/almost never	Seldom	Sometimes	Seldom	Seldom	Often	Almost Never	Almost Never	Almost Never	Fairly Often	Fairly Often	Almost Never	Fairly Often	Fairly Often	Almost Never	Almost Never	Agree	Disagree	Agree	Disagree	Agree	Disagree	Often true	Often true	Rarely true	Rarely true	Sometimes true	Often true	Rarely true	Often true	Rarely true	Sometimes true	Often true
2/6/2019 11:11	2/6/2019 11:15	EN	Yes, I wish to take the survey.	Male	24	M1	In a dating relationship, not living together	0	N/A	Somewhat	Somewhat	To a low degree	Always	Often	Often	Seldom	Seldom	Seldom	Often	Often	Often	Sometimes	Almost Never	Never	Sometimes	Fairly Often	Sometimes	Sometimes	Fairly Often	Sometimes	Almost Never	Never	Agree	Disagree	Neutral	Disagree	Agree	Disagree	Rarely true	Rarely true	Sometimes true	Sometimes true	Very often or always true	Rarely true	Sometimes true	Often true	Sometimes true	Often true	Rarely true
2/6/2019 11:11	2/6/2019 11:15	EN	Yes, I wish to take the survey.	Male	24	M1	In a dating relationship, not living together	0	N/A	Somewhat	Somewhat	Somewhat	Sometimes	Sometimes	Seldom	Often	Seldom	Sometimes	Seldom	Seldom	Seldom	Sometimes	Almost Never	Almost Never	Sometimes	Sometimes	Fairly Often	Almost Never	Fairly Often	Sometimes	Almost Never	Almost Never	Agree	Disagree	Agree	Neutral	Neutral	Neutral	Often true	Often true	Sometimes true	Rarely true	Often true	Often true	Sometimes true	Rarely true	Rarely true	Often true	Often true
2/6/2019 11:11	2/6/2019 11:15	EN	Yes, I wish to take the survey.	Female	23	M1	In a dating relationship, not living together	0	MSK	To a very high degree	To a high degree	To a very high degree	Often	Often	Sometimes	Often	Often	Often	Sometimes	Often	Often	Seldom	Fairly Often	Fairly Often	Fairly Often	Sometimes	Sometimes	Fairly Often	Fairly Often	Almost Never	Sometimes	Fairly Often	Agree	Neutral	Neutral	Neutral	Disagree	Disagree	Sometimes true	Sometimes true	Sometimes true	Rarely true	Often true	Often true	Sometimes true	Often true	Rarely true	Sometimes true	Sometimes true
2/6/2019 11:11	2/6/2019 11:15	EN	Yes, I wish to take the survey.	Female	28	M1	Single	0	N/A	Somewhat	Somewhat	Somewhat	Often	Often	Often	Sometimes	Seldom	Often	Sometimes	Sometimes	Sometimes	Sometimes	Fairly Often	Very Often	Fairly Often	Fairly Often	Sometimes	Sometimes	Fairly Often	Sometimes	Sometimes	Sometimes	Neutral	Neutral	Neutral	Agree	Neutral	Agree	Sometimes true	Very often or always true	Often true	Rarely true	Sometimes true	Sometimes true	Never or very rarely true	Sometimes true	Never or very rarely true	Rarely true	Often true
2/6/2019 11:11	2/6/2019 11:15	EN	Yes, I wish to take the survey.	Male	23	M1	Single	0	N/A	Somewhat	Somewhat	Somewhat	Often	Often	Seldom	Often	Sometimes	Often	Never/almost never	Often	Seldom	Sometimes	Sometimes	Sometimes	Fairly Often	Sometimes	Sometimes	Sometimes	Fairly Often	Almost Never	Almost Never	Almost Never	Agree	Neutral	Agree	Disagree	Neutral	Disagree	Never or very rarely true	Sometimes true	Often true	Sometimes true	Sometimes true	Rarely true	Rarely true	Rarely true	Often true	Sometimes true	Rarely true
2/6/2019 11:11	2/6/2019 11:15	EN	Yes, I wish to take the survey.	Male	22	M1	Single	0	N/A	Somewhat	To a low degree	Somewhat	Often	Often	Sometimes	Sometimes	Never/almost never	Seldom	Never/almost never	Seldom	Seldom	Sometimes	Almost Never	Almost Never	Sometimes	Fairly Often	Fairly Often	Almost Never	Fairly Often	Sometimes	Sometimes	Sometimes	Agree	Disagree	Agree	Disagree	Neutral	Neutral	Sometimes true	Often true	Rarely true	Never or very rarely true	Never or very rarely true	Often true	Rarely true	Rarely true	Never or very rarely true	Sometimes true	Often true
2/6/2019 11:11	2/6/2019 11:15	EN	Yes, I wish to take the survey.	Female	22	M1	In a dating relationship, not living together	0	N/A	To a very high degree	To a very high degree	To a high degree	Often	Often	Sometimes	Often	Seldom	Often	Sometimes	Always	Sometimes	Always	Sometimes	Almost Never	Fairly Often	Fairly Often	Very Often	Sometimes	Sometimes	Almost Never	Sometimes	Sometimes	Strongly Agree	Agree	Agree	Disagree	Agree	Disagree	Never or very rarely true	Very often or always true	Rarely true	Rarely true	Often true	Sometimes true	Rarely true	Sometimes true	Rarely true	Rarely true	Often true
2/6/2019 11:11	2/6/2019 11:15	EN	Yes, I wish to take the survey.	Female	23	M1	In a dating relationship, not living together	0	N/A	To a high degree	Somewhat	Somewhat	Often	Often	Seldom	Often	Sometimes	Often	Seldom	Sometimes	Sometimes	Often	Almost Never	Almost Never	Fairly Often	Fairly Often	Fairly Often	Fairly Often	Fairly Often	Sometimes	Almost Never	Sometimes	Agree	Disagree	Agree	Disagree	Neutral	Disagree	Rarely true	Often true	Sometimes true	Rarely true	Sometimes true	Rarely true	Rarely true	Sometimes true	Rarely true	Sometimes true	Sometimes true
2/6/2019 11:11	2/6/2019 11:15	EN	Yes, I wish to take the survey.	Male	26	M1	Living with significant other	0	N/A	Somewhat	Somewhat	Somewhat	Sometimes	Often	Sometimes	Sometimes	Never/almost never	Sometimes	Never/almost never	Seldom	Seldom	Often	Almost Never	Almost Never	Sometimes	Fairly Often	Sometimes	Fairly Often	Sometimes	Almost Never	Almost Never	Sometimes	Agree	Neutral	Agree	Disagree	Neutral	Disagree	Rarely true	Rarely true	Often true	Often true	Sometimes true	Sometimes true	Sometimes true	Often true	Often true	Often true	Sometimes true
2/6/2019 11:11	2/6/2019 11:16	EN	Yes, I wish to take the survey.	Male	23	M1	Single	0	N/A	To a high degree	Somewhat	Somewhat	Often	Often	Often	Often	Seldom	Sometimes	Often	Sometimes	Sometimes	Sometimes	Almost Never	Almost Never	Fairly Often	Almost Never	Almost Never	Sometimes	Almost Never	Almost Never	Sometimes	Sometimes	Neutral	Disagree	Neutral	Neutral	Neutral	Neutral	Sometimes true	Rarely true	Rarely true	Rarely true	Often true	Rarely true	Often true	Sometimes true	Rarely true	Sometimes true	Sometimes true
2/6/2019 11:11	2/6/2019 11:16	EN	Yes, I wish to take the survey.	Male	23	M1	In a dating relationship, not living together	0	N/A	To a high degree	To a high degree	To a low degree	Always	Always	Often	Sometimes	Never/almost never	Always	Seldom	Seldom	Seldom	Often	Almost Never	Almost Never	Fairly Often	Fairly Often	Fairly Often	Sometimes	Sometimes	Almost Never	Sometimes	Fairly Often	Strongly Agree	Strongly Disagree	Strongly Agree	Disagree	Agree	Strongly Disagree	Rarely true	Very often or always true	Sometimes true	Rarely true	Sometimes true	Never or very rarely true	Never or very rarely true	Sometimes true	Rarely true	Often true	Sometimes true
2/6/2019 11:11	2/6/2019 11:17	EN	Yes, I wish to take the survey.	Female	26	M1	Single	0	N/A	Somewhat	Somewhat	To a low degree	Often	Always	Often	Often	Sometimes	Often	Often	Sometimes	Sometimes	Sometimes	Fairly Often	Very Often	Very Often	Sometimes	Sometimes	Fairly Often	Sometimes	Never	Sometimes	Fairly Often	Neutral	Agree	Disagree	Agree	Disagree	Agree	Often true	Often true	Often true	Sometimes true	Rarely true	Sometimes true	Rarely true	Sometimes true	Often true	Sometimes true	Sometimes true
2/6/2019 11:11	2/6/2019 11:17	EN	Yes, I wish to take the survey.	Female	25	M1	Single	0	N/A	To a high degree	Somewhat	Somewhat	Often	Often	Sometimes	Seldom	Seldom	Sometimes	Never/almost never	Seldom	Never/almost never	Often	Sometimes	Almost Never	Fairly Often	Fairly Often	Fairly Often	Almost Never	Very Often	Sometimes	Sometimes	Almost Never	Neutral	Disagree	Neutral	Neutral	Neutral	Disagree	Often true	Often true	Never or very rarely true	Sometimes true	Sometimes true	Often true	Rarely true	Rarely true	Sometimes true	Sometimes true	Often true
2/6/2019 11:11	2/6/2019 11:17	EN	Yes, I wish to take the survey.	Female	24	M1	Living with significant other	0	n/a	Somewhat	Somewhat	Somewhat	Often	Always	Sometimes	Sometimes	Never/almost never	Sometimes	Seldom	Sometimes	Sometimes	Often	Sometimes	Almost Never	Fairly Often	Fairly Often	Very Often	Sometimes	Sometimes	Fairly Often	Sometimes	Sometimes	Neutral	Disagree	Agree	Neutral	Agree	Strongly Disagree	Sometimes true	Often true	Rarely true	Rarely true	Often true	Rarely true	Rarely true	Often true	Rarely true	Often true	Often true
2/6/2019 11:11	2/6/2019 11:17	EN	Yes, I wish to take the survey.	Male	26	M1	Single	0	N/A	To a very high degree	To a very high degree	Somewhat	Sometimes	Sometimes	Sometimes	Sometimes	Seldom	Sometimes	Sometimes	Sometimes	Sometimes	Seldom	Sometimes	Sometimes	Sometimes	Sometimes	Sometimes	Almost Never	Fairly Often	Almost Never	Sometimes	Sometimes	Agree	Strongly Disagree	Neutral	Disagree	Disagree	Strongly Disagree	Sometimes true	Often true	Rarely true	Never or very rarely true	Very often or always true	Often true	Never or very rarely true	Rarely true	Never or very rarely true	Never or very rarely true	Sometimes true
2/6/2019 11:11	2/6/2019 11:17	EN	Yes, I wish to take the survey.	Male	23	M1	Single	0	N/A	To a high degree	To a very high degree	Somewhat	Often	Often	Sometimes	Often	Sometimes	Often	Seldom	Often	Sometimes	Sometimes	Fairly Often	Fairly Often	Very Often	Fairly Often	Sometimes	Almost Never	Sometimes	Almost Never	Fairly Often	Sometimes	Agree	Strongly Disagree	Agree	Disagree	Neutral	Disagree	Rarely true	Often true	Sometimes true	Sometimes true	Often true	Rarely true	Rarely true	Sometimes true	Sometimes true	Sometimes true	Rarely true
2/6/2019 11:11	2/6/2019 11:17	EN	Yes, I wish to take the survey.	Female	24	M1	Single	0	N/A	To a low degree	To a high degree	Somewhat	Often	Often	Often	Sometimes	Seldom	Often	Seldom	Never/almost never	Seldom	Sometimes	Very Often	Very Often	Very Often	Almost Never	Almost Never	Fairly Often	Sometimes	Never	Fairly Often	Sometimes	Neutral	Disagree	Agree	Disagree	Agree	Disagree	Rarely true	Sometimes true	Never or very rarely true	Never or very rarely true	Often true	Never or very rarely true	Sometimes true	Sometimes true	Never or very rarely true	Often true	Often true
2/6/2019 11:11	2/6/2019 11:17	EN	Yes, I wish to take the survey.	Female	22	M1	In a dating relationship, not living together	0	n/a	Somewhat	Somewhat	To a low degree	Sometimes	Sometimes	Seldom	Seldom	Never/almost never	Sometimes	Seldom	Sometimes	Often	Always	Almost Never	Never	Sometimes	Very Often	Very Often	Never	Fairly Often	Fairly Often	Never	Almost Never	Strongly Agree	Strongly Disagree	Strongly Agree	Strongly Disagree	Strongly Agree	Strongly Disagree	Rarely true	Often true	Never or very rarely true	Never or very rarely true	Sometimes true	Rarely true	Rarely true	Sometimes true	Never or very rarely true	Sometimes true	Sometimes true
2/6/2019 11:11	2/6/2019 11:17	EN	Yes, I wish to take the survey.	Female	26	M1	Single	0	N/A	To a low degree	Somewhat	To a very low degree	Sometimes	Often	Seldom	Sometimes	Never/almost never	Sometimes	Never/almost never	Sometimes	Sometimes	Often	Sometimes	Almost Never	Sometimes	Very Often	Fairly Often	Almost Never	Fairly Often	Fairly Often	Never	Never	Agree	Disagree	Neutral	Neutral	Neutral	Neutral	Often true	Often true	Often true	Rarely true	Often true	Sometimes true	Sometimes true	Rarely true	Never or very rarely true	Sometimes true	Often true
2/6/2019 11:11	2/6/2019 11:18	EN	Yes, I wish to take the survey.	Female	23	M1	Single	0	N/A	To a high degree	Somewhat	To a high degree	Always	Often	Always	Often	Sometimes	Often	Sometimes	Sometimes	Sometimes	Often	Fairly Often	Fairly Often	Very Often	Sometimes	Sometimes	Fairly Often	Sometimes	Almost Never	Fairly Often	Fairly Often	Agree	Agree	Agree	Neutral	Neutral	Agree	Often true	Sometimes true	Often true	Sometimes true	Often true	Often true	Sometimes true	Rarely true	Rarely true	Rarely true	Sometimes true
2/6/2019 11:11	2/6/2019 11:19	EN	Yes, I wish to take the survey.	Male	23	M1	Single	0	Pre-clinical	Somewhat	Somewhat	Somewhat	Sometimes	Sometimes	Seldom	Sometimes	Never/almost never	Seldom	Never/almost never	Never/almost never	Seldom	Sometimes	Almost Never	Sometimes	Sometimes	Fairly Often	Fairly Often	Almost Never	Almost Never	Sometimes	Almost Never	Never	Neutral	Neutral	Agree	Disagree	Neutral	Disagree	Often true	Sometimes true	Sometimes true	Rarely true	Sometimes true	Sometimes true	Rarely true	Sometimes true	Rarely true	Sometimes true	Sometimes true
2/6/2019 11:12	2/6/2019 11:15	EN	Yes, I wish to take the survey.	Male	24	M1	In a dating relationship, not living together	0	N/A	Somewhat	To a low degree	Somewhat	Sometimes	Sometimes	Seldom	Seldom	Seldom	Seldom	Seldom	Seldom	Seldom	Often	Sometimes	Sometimes	Sometimes	Fairly Often	Sometimes	Almost Never	Fairly Often	Sometimes	Fairly Often	Sometimes	Agree	Disagree	Agree	Disagree	Agree	Disagree	Often true	Sometimes true	Sometimes true	Rarely true	Sometimes true	Sometimes true	Rarely true	Rarely true	Rarely true	Often true	Often true
2/6/2019 11:12	2/6/2019 11:15	EN	Yes, I wish to take the survey.	Female	23	M1	Single	0	N/A	Somewhat	Somewhat	To a low degree	Often	Often	Sometimes	Sometimes	Seldom	Sometimes	Seldom	Seldom	Seldom	Often	Almost Never	Almost Never	Sometimes	Fairly Often	Fairly Often	Almost Never	Fairly Often	Sometimes	Almost Never	Almost Never	Agree	Disagree	Agree	Disagree	Agree	Disagree	Often true	Often true	Rarely true	Rarely true	Often true	Very often or always true	Rarely true	Sometimes true	Rarely true	Often true	Often true
2/6/2019 11:12	2/6/2019 11:15	EN	Yes, I wish to take the survey.	Male	26	M1	Married	0	N/A	To a high degree	To a high degree	Somewhat	Often	Always	Often	Often	Sometimes	Often	Sometimes	Often	Sometimes	Seldom	Sometimes	Sometimes	Fairly Often	Fairly Often	Sometimes	Sometimes	Sometimes	Sometimes	Sometimes	Sometimes	Agree	Disagree	Neutral	Neutral	Neutral	Neutral	Often true	Sometimes true	Rarely true	Rarely true	Often true	Often true	Rarely true	Sometimes true	Rarely true	Often true	Sometimes true
2/6/2019 11:12	2/6/2019 11:15	EN	Yes, I wish to take the survey.	Male	24	M1	In a dating relationship, not living together	0	Na	To a high degree	Somewhat	To a high degree	Often	Often	Often	Sometimes	Seldom	Often	Seldom	Sometimes	Often	Never/almost never	Sometimes	Almost Never	Fairly Often	Almost Never	Sometimes	Almost Never	Sometimes	Sometimes	Sometimes	Fairly Often	Agree	Neutral	Agree	Disagree	Neutral	Neutral	Often true	Often true	Often true	Often true	Often true	Often true	Rarely true	Very often or always true	Sometimes true	Often true	Sometimes true
2/6/2019 11:12	2/6/2019 11:16	EN	Yes, I wish to take the survey.	Male	22	M1	Single	0	N/A	Somewhat	Somewhat	To a high degree	Seldom	Sometimes	Never/almost never	Seldom	Never/almost never	Often	Sometimes	Seldom	Never/almost never	Often	Almost Never	Almost Never	Almost Never	Fairly Often	Very Often	Almost Never	Fairly Often	Sometimes	Never	Almost Never	Agree	Disagree	Agree	Disagree	Agree	Neutral	Never or very rarely true	Sometimes true	Rarely true	Rarely true	Sometimes true	Never or very rarely true	Rarely true	Never or very rarely true	Never or very rarely true	Rarely true	Never or very rarely true
2/6/2019 11:12	2/6/2019 11:17	EN	Yes, I wish to take the survey.	Male	24	M1	Married	0	N/A	Somewhat	Somewhat	To a very low degree	Often	Seldom	Seldom	Often	Sometimes	Often	Sometimes	Sometimes	Seldom	Sometimes	Almost Never	Sometimes	Fairly Often	Sometimes	Sometimes	Sometimes	Fairly Often	Fairly Often	Almost Never	Almost Never	Neutral	Disagree	Neutral	Neutral	Neutral	Disagree	Never or very rarely true	Sometimes true	Often true	Sometimes true	Rarely true	Rarely true	Sometimes true	Sometimes true	Sometimes true	Rarely true	Never or very rarely true
2/6/2019 11:12	2/6/2019 11:17	EN	Yes, I wish to take the survey.	Female	22	M1	Single	0	N/A	Somewhat	Somewhat	Somewhat	Sometimes	Sometimes	Sometimes	Sometimes	Seldom	Sometimes	Seldom	Sometimes	Never/almost never	Often	Almost Never	Never	Fairly Often	Fairly Often	Sometimes	Fairly Often	Very Often	Fairly Often	Almost Never	Never	Neutral	Strongly Disagree	Neutral	Disagree	Agree	Neutral	Rarely true	Often true	Sometimes true	Rarely true	Often true	Sometimes true	Rarely true	Rarely true	Rarely true	Rarely true	Sometimes true
2/6/2019 11:12	2/6/2019 11:17	EN	Yes, I wish to take the survey.	Female	24	M1	Single	0	N/A	To a high degree	To a high degree	To a high degree	Often	Always	Sometimes	Often	Sometimes	Often	Seldom	Sometimes	Sometimes	Sometimes	Sometimes	Sometimes	Fairly Often	Sometimes	Sometimes	Almost Never	Fairly Often	Almost Never	Sometimes	Almost Never	Agree	Neutral	Neutral	Neutral	Neutral	Neutral	Sometimes true	Sometimes true	Sometimes true	Rarely true	Often true	Often true	Rarely true	Sometimes true	Rarely true	Sometimes true	Sometimes true
2/6/2019 11:12	2/6/2019 11:17	EN	Yes, I wish to take the survey.	Female	23	M1	Single	0	M1 year	To a high degree	Somewhat	Somewhat	Often	Often	Often	Sometimes	Seldom	Sometimes	Seldom	Seldom	Never/almost never	Sometimes	Sometimes	Almost Never	Fairly Often	Fairly Often	Sometimes	Sometimes	Fairly Often	Sometimes	Fairly Often	Sometimes	Agree	Disagree	Agree	Disagree	Agree	Disagree	Sometimes true	Often true	Sometimes true	Never or very rarely true	Often true	Often true	Rarely true	Sometimes true	Sometimes true	Often true	Often true
2/6/2019 11:12	2/6/2019 11:17	EN	Yes, I wish to take the survey.	Male	24	M1	In a dating relationship, not living together	0	n/a	To a high degree	Somewhat	Somewhat	Often	Often	Sometimes	Often	Sometimes	Often	Seldom	Seldom	Sometimes	Sometimes	Sometimes	Sometimes	Fairly Often	Sometimes	Sometimes	Sometimes	Sometimes	Almost Never	Sometimes	Sometimes	Neutral	Agree	Disagree	Neutral	Disagree	Neutral	Rarely true	Often true	Very often or always true	Sometimes true	Sometimes true	Sometimes true	Rarely true	Often true	Sometimes true	Sometimes true	Rarely true
2/6/2019 11:12	2/6/2019 11:17	EN	Yes, I wish to take the survey.	Female	24	M1	In a dating relationship, not living together	0	N/A	To a high degree	To a high degree	To a high degree	Always	Often	Sometimes	Always	Often	Often	Often	Often	Sometimes	Sometimes	Sometimes	Sometimes	Very Often	Fairly Often	Fairly Often	Sometimes	Almost Never	Almost Never	Sometimes	Sometimes	Agree	Agree	Neutral	Neutral	Agree	Neutral	Sometimes true	Rarely true	Sometimes true	Sometimes true	Sometimes true	Often true	Often true	Sometimes true	Very often or always true	Rarely true	Often true
2/6/2019 11:12	2/6/2019 11:17	EN	Yes, I wish to take the survey.	Female	23	M1	Single	0	N/A	To a high degree	To a very high degree	To a high degree	Always	Always	Often	Often	Often	Always	Sometimes	Always	Often	Sometimes	Almost Never	Sometimes	Very Often	Sometimes	Sometimes	Sometimes	Sometimes	Almost Never	Fairly Often	Fairly Often	Disagree	Neutral	Neutral	Neutral	Neutral	Neutral	Sometimes true	Sometimes true	Often true	Often true	Sometimes true	Sometimes true	Often true	Sometimes true	Often true	Sometimes true	Sometimes true
2/6/2019 11:12	2/6/2019 11:18	EN	Yes, I wish to take the survey.	Female	23	M1	In a dating relationship, not living together	0	N/A	Somewhat	Somewhat	Somewhat	Always	Often	Often	Often	Sometimes	Often	Seldom	Sometimes	Sometimes	Sometimes	Sometimes	Sometimes	Fairly Often	Sometimes	Sometimes	Fairly Often	Fairly Often	Sometimes	Sometimes	Sometimes	Agree	Neutral	Neutral	Disagree	Neutral	Neutral	Often true	Often true	Sometimes true	Sometimes true	Often true	Often true	Rarely true	Sometimes true	Sometimes true	Sometimes true	Sometimes true
2/6/2019 11:12	2/6/2019 11:18	EN	Yes, I wish to take the survey.	Female	31	M1	Single	0	N/A	Somewhat	Somewhat	Somewhat	Sometimes	Sometimes	Sometimes	Seldom	Seldom	Sometimes	Sometimes	Seldom	Never/almost never	Often	Sometimes	Sometimes	Sometimes	Very Often	Fairly Often	Almost Never	Very Often	Fairly Often	Sometimes	Almost Never	Strongly Agree	Disagree	Agree	Disagree	Disagree	Disagree	Often true	Often true	Rarely true	Never or very rarely true	Very often or always true	Very often or always true	Rarely true	Rarely true	Sometimes true	Sometimes true	Often true
2/6/2019 11:12	2/6/2019 11:18	EN	Yes, I wish to take the survey.	Female	23	M1	Single	0	n/a	To a very low degree	To a low degree	To a very low degree	Seldom	Sometimes	Sometimes	Never/almost never	Never/almost never	Seldom	Seldom	Seldom	Seldom	Often	Almost Never	Never	Almost Never	Fairly Often	Fairly Often	Never	Fairly Often	Almost Never	Never	Never	Neutral	Neutral	Disagree	Neutral	Disagree	Neutral	Rarely true	Often true	Often true	Rarely true	Sometimes true	Rarely true	Rarely true	Sometimes true	Rarely true	Rarely true	Rarely true
2/6/2019 11:12	2/6/2019 11:20	EN	Yes, I wish to take the survey.	Male	39	M1	Single	0	N/A	To a very high degree	To a very high degree	To a very high degree	Often	Often	Often	Often	Often	Often	Seldom	Always	Often	Seldom	Sometimes	Fairly Often	Very Often	Almost Never	Almost Never	Very Often	Very Often	Never	Fairly Often	Very Often	Neutral	Neutral	Neutral	Neutral	Neutral	Neutral	Sometimes true	Very often or always true	Sometimes true	Sometimes true	Sometimes true	Often true	Never or very rarely true	Rarely true	Sometimes true	Sometimes true	Often true
2/6/2019 11:12	2/6/2019 11:21	EN	Yes, I wish to take the survey.	Male	24	M1	In a dating relationship, not living together	0	N/a	To a low degree	To a low degree	To a very low degree	Often	Always	Often	Seldom	Never/almost never	Sometimes	Never/almost never	Never/almost never	Never/almost never	Seldom	Fairly Often	Sometimes	Sometimes	Fairly Often	Very Often	Never	Fairly Often	Fairly Often	Almost Never	Almost Never	Strongly Agree	Disagree	Agree	Strongly Disagree	Strongly Agree	Strongly Disagree	Rarely true	Often true	Sometimes true	Never or very rarely true	Very often or always true	Sometimes true	Sometimes true	Sometimes true	Never or very rarely true	Often true	Rarely true
2/6/2019 11:12	2/6/2019 11:23	EN	Yes, I wish to take the survey.	Female	23	M1	Single	0	N/A	To a high degree	To a high degree	Somewhat	Sometimes	Sometimes	Sometimes	Often	Never/almost never	Never/almost never	Sometimes	Seldom	Sometimes	Seldom	Sometimes	Almost Never	Very Often	Fairly Often	Sometimes	Fairly Often	Sometimes	Sometimes	Sometimes	Sometimes	Agree	Disagree	Agree	Disagree	Agree	Disagree	Very often or always true	Sometimes true	Sometimes true	Sometimes true	Sometimes true	Often true	Sometimes true	Sometimes true	Rarely true	Sometimes true	Often true
2/6/2019 11:13	2/6/2019 11:17	EN	Yes, I wish to take the survey.	Male	34	M1	Married	2	Na	To a high degree	Somewhat	To a high degree	Sometimes	Sometimes	Sometimes	Sometimes	Sometimes	Sometimes	Sometimes	Sometimes	Sometimes	Sometimes	Almost Never	Almost Never	Fairly Often	Sometimes	Sometimes	Sometimes	Sometimes	Sometimes	Sometimes	Sometimes	Neutral	Neutral	Neutral	Neutral	Neutral	Neutral	Sometimes true	Sometimes true	Sometimes true	Sometimes true	Sometimes true	Sometimes true	Sometimes true	Sometimes true	Sometimes true	Sometimes true	Sometimes true
2/6/2019 11:13	2/6/2019 11:18	EN	Yes, I wish to take the survey.	Male	23	M1	In a dating relationship, not living together	0	N/A	To a high degree	Somewhat	Somewhat	Always	Sometimes	Sometimes	Sometimes	Sometimes	Sometimes	Sometimes	Sometimes	Often	Often	Sometimes	Sometimes	Sometimes	Sometimes	Fairly Often	Sometimes	Never	Almost Never	Fairly Often	Fairly Often	Neutral	Neutral	Neutral	Disagree	Agree	Neutral	Sometimes true	Rarely true	Often true	Sometimes true	Very often or always true	Often true	Sometimes true	Very often or always true	Sometimes true	Often true	Rarely true
2/6/2019 11:18	2/6/2019 11:27	EN	Yes, I wish to take the survey.	Male	24	M1	In a dating relationship, not living together	0	N/A	To a low degree	To a low degree	Somewhat	Often	Often	Sometimes	Sometimes	Sometimes	Often	Never/almost never	Sometimes	Seldom	Sometimes	Sometimes	Almost Never	Fairly Often	Sometimes	Sometimes	Sometimes	Sometimes	Sometimes	Sometimes	Sometimes	Agree	Disagree	Agree	Disagree	Neutral	Disagree	Very often or always true	Very often or always true	Rarely true	Rarely true	Often true	Rarely true	Rarely true	Rarely true	Never or very rarely true	Rarely true	Very often or always true
2/12/2019 9:48	2/12/2019 9:55	EN	Yes, I wish to take the survey.	Female	22	M1	Single	0	N/A	To a low degree	Somewhat	To a low degree	Sometimes	Often	Sometimes	Seldom	Sometimes	Often	Never/almost never	Sometimes	Seldom	Often	Almost Never	Almost Never	Fairly Often	Fairly Often	Fairly Often	Fairly Often	Fairly Often	Sometimes	Almost Never	Fairly Often	Strongly Agree	Disagree	Strongly Agree	Disagree	Strongly Agree	Disagree	Often true	Often true	Often true	Sometimes true	Often true	Very often or always true	Rarely true	Often true	Sometimes true	Sometimes true	Very often or always true
2/13/2019 8:12	2/13/2019 8:19	EN	Yes, I wish to take the survey.	Female	27	M1	Single	0	n/a	To a very low degree	To a low degree	To a very low degree	Often	Sometimes	Sometimes	Seldom	Never/almost never	Sometimes	Never/almost never	Never/almost never	Never/almost never	Often	Never	Never	Almost Never	Very Often	Very Often	Almost Never	Very Often	Sometimes	Never	Never	Strongly Agree	Strongly Disagree	Strongly Agree	Strongly Disagree	Strongly Agree	Strongly Disagree	Often true	Very often or always true	Rarely true	Never or very rarely true	Very often or always true	Very often or always true	Rarely true	Never or very rarely true	Never or very rarely true	Very often or always true	Very often or always true
4/21/2019 7:57	4/21/2019 8:02	EN	Yes, I wish to take the survey.	Male	26	M1	Single	0	N/A	Somewhat	Somewhat	To a low degree	Seldom	Seldom	Seldom	Seldom	Never/almost never	Sometimes	Never/almost never	Seldom	Never/almost never	Always	Never	Never	Sometimes	Fairly Often	Fairly Often	Never	Fairly Often	Sometimes	Almost Never	Almost Never	Strongly Agree	Strongly Disagree	Strongly Disagree	Strongly Disagree	Strongly Agree	Strongly Disagree	Very often or always true	Sometimes true	Never or very rarely true	Never or very rarely true	Often true	Often true	Sometimes true	Rarely true	Rarely true	Often true	Very often or always true
5/1/2019 13:17	5/1/2019 13:28	EN	Yes, I wish to take the survey.	Female	24	M1	Single	0	n/a	Somewhat	To a low degree	Somewhat	Sometimes	Sometimes	Often	Seldom	Never/almost never	Sometimes	Never/almost never	Seldom	Seldom	Always	Almost Never	Almost Never	Almost Never	Fairly Often	Fairly Often	Very Often	Fairly Often	Sometimes	Almost Never	Almost Never	Strongly Agree	Strongly Disagree	Strongly Agree	Strongly Disagree	Strongly Agree	Strongly Disagree	Often true	Often true	Sometimes true	Never or very rarely true	Very often or always true	Sometimes true	Never or very rarely true	Sometimes true	Never or very rarely true	Very often or always true	Often true
5/1/2019 13:17	5/1/2019 13:42	EN	Yes, I wish to take the survey.	Female	27	M1	Single	0	n/a	To a very low degree	To a very low degree	To a low degree	Sometimes	Sometimes	Sometimes	Sometimes	Never/almost never	Sometimes	Never/almost never	Never/almost never	Never/almost never	Always	Almost Never	Almost Never	Sometimes	Very Often	Very Often	Never	Very Often	Sometimes	Never	Never	Strongly Agree	Strongly Disagree	Strongly Agree	Strongly Disagree	Agree	Strongly Disagree	Often true	Very often or always true	Rarely true	Never or very rarely true	Very often or always true	Very often or always true	Never or very rarely true	Rarely true	Never or very rarely true	Very often or always true	Very often or always true
5/1/2019 13:18	5/1/2019 13:20	EN	Yes, I wish to take the survey.	Female	23	M1	Single	0	N/A	Somewhat	Somewhat	Somewhat	Seldom	Seldom	Seldom	Seldom	Seldom	Seldom	Often	Seldom	Seldom	Seldom	Never	Never	Never	Fairly Often	Fairly Often	Never	Very Often	Fairly Often	Never	Never	Agree	Disagree	Disagree	Disagree	Agree	Disagree	Very often or always true	Very often or always true	Sometimes true	Never or very rarely true	Sometimes true	Very often or always true	Rarely true	Rarely true	Never or very rarely true	Very often or always true	Very often or always true
5/1/2019 13:21	5/1/2019 13:31	EN	Yes, I wish to take the survey.	Male	23	M1	Single	0	N/A	To a very low degree	To a very low degree	To a low degree	Seldom	Seldom	Never/almost never	Never/almost never	Never/almost never	Seldom	Never/almost never	Never/almost never	Never/almost never	Always	Almost Never	Almost Never	Sometimes	Very Often	Very Often	Almost Never	Very Often	Very Often	Almost Never	Almost Never	Strongly Agree	Strongly Disagree	Strongly Agree	Disagree	Strongly Agree	Strongly Disagree	Sometimes true	Often true	Sometimes true	Rarely true	Sometimes true	Sometimes true	Sometimes true	Sometimes true	Rarely true	Very often or always true	Often true
5/1/2019 13:28	5/1/2019 13:33	EN	Yes, I wish to take the survey.	Male	23	M1	Living with significant other	0	n/a	Somewhat	Somewhat	To a low degree	Sometimes	Sometimes	Seldom	Seldom	Seldom	Sometimes	Often	Seldom	Never/almost never	Always	Almost Never	Never	Sometimes	Very Often	Fairly Often	Almost Never	Fairly Often	Fairly Often	Sometimes	Almost Never	Strongly Agree	Disagree	Agree	Strongly Disagree	Agree	Strongly Disagree	Often true	Often true	Rarely true	Never or very rarely true	Often true	Very often or always true	Rarely true	Rarely true	Never or very rarely true	Often true	Often true
5/1/2019 13:30	5/1/2019 13:34	EN	Yes, I wish to take the survey.	Female	22	M1	In a dating relationship, not living together	0	N/A	To a high degree	Somewhat	To a high degree	Often	Always	Often	Often	Sometimes	Often	Seldom	Sometimes	Often	Sometimes	Almost Never	Almost Never	Fairly Often	Fairly Often	Sometimes	Almost Never	Almost Never	Sometimes	Sometimes	Almost Never	Disagree	Agree	Disagree	Agree	Neutral	Agree	Rarely true	Sometimes true	Sometimes true	Rarely true	Rarely true	Sometimes true	Rarely true	Often true	Rarely true	Rarely true	Rarely true
5/1/2019 13:36	5/1/2019 13:41	EN	Yes, I wish to take the survey.	Female	24	M1	Single	0	N/A	To a high degree	Somewhat	To a very low degree	Sometimes	Often	Seldom	Sometimes	Never/almost never	Sometimes	Sometimes	Sometimes	Seldom	Sometimes	Sometimes	Almost Never	Fairly Often	Fairly Often	Very Often	Almost Never	Sometimes	Very Often	Fairly Often	Almost Never	Agree	Neutral	Agree	Disagree	Agree	Disagree	Sometimes true	Sometimes true	Rarely true	Rarely true	Often true	Sometimes true	Rarely true	Sometimes true	Sometimes true	Rarely true	Sometimes true
5/1/2019 13:39	5/1/2019 13:43	EN	Yes, I wish to take the survey.	Male	23	M1	Single	0	N/A	Somewhat	Somewhat	To a low degree	Sometimes	Sometimes	Seldom	Often	Seldom	Sometimes	Seldom	Sometimes	Sometimes	Often	Almost Never	Almost Never	Sometimes	Fairly Often	Fairly Often	Almost Never	Almost Never	Fairly Often	Almost Never	Almost Never	Neutral	Disagree	Neutral	Disagree	Disagree	Disagree	Rarely true	Often true	Sometimes true	Rarely true	Rarely true	Sometimes true	Rarely true	Rarely true	Rarely true	Often true	Rarely true
5/1/2019 13:42	5/1/2019 13:46	EN	Yes, I wish to take the survey.	Female	23	M1	Married	0	N/A	Somewhat	To a low degree	Somewhat	Often	Sometimes	Seldom	Sometimes	Never/almost never	Seldom	Seldom	Seldom	Never/almost never	Sometimes	Almost Never	Almost Never	Sometimes	Fairly Often	Fairly Often	Almost Never	Very Often	Fairly Often	Almost Never	Almost Never	Agree	Disagree	Agree	Disagree	Neutral	Disagree	Never or very rarely true	Sometimes true	Sometimes true	Rarely true	Often true	Never or very rarely true	Sometimes true	Rarely true	Rarely true	Often true	Never or very rarely true
5/1/2019 14:08	5/1/2019 14:11	EN	Yes, I wish to take the survey.	Male	23	M1	Single	0	N/A	To a low degree	Somewhat	To a low degree	Often	Always	Always	Often	Seldom	Often	Never/almost never	Seldom	Sometimes	Sometimes	Sometimes	Almost Never	Sometimes	Fairly Often	Sometimes	Almost Never	Almost Never	Fairly Often	Sometimes	Almost Never	Strongly Disagree	Agree	Disagree	Strongly Agree	Disagree	Strongly Agree	Sometimes true	Often true	Sometimes true	Often true	Rarely true	Often true	Sometimes true	Sometimes true	Often true	Rarely true	Sometimes true
5/1/2019 14:10	5/1/2019 14:12	EN	Yes, I wish to take the survey.	Male	23	M1	In a dating relationship, not living together	0	N/A	Somewhat	Somewhat	To a low degree	Always	Often	Often	Often	Often	Often	Seldom	Often	Sometimes	Always	Sometimes	Sometimes	Fairly Often	Sometimes	Sometimes	Sometimes	Sometimes	Fairly Often	Almost Never	Sometimes	Agree	Neutral	Disagree	Agree	Disagree	Neutral	Rarely true	Rarely true	Often true	Sometimes true	Sometimes true	Rarely true	Rarely true	Often true	Sometimes true	Rarely true	Sometimes true
5/1/2019 14:10	5/1/2019 14:13	EN	Yes, I wish to take the survey.	Female	23	M1	Single	0	Psych	Somewhat	To a high degree	To a high degree	Often	Often	Often	Often	Sometimes	Often	Sometimes	Often	Often	Sometimes	Fairly Often	Fairly Often	Fairly Often	Sometimes	Sometimes	Sometimes	Almost Never	Almost Never	Sometimes	Sometimes	Neutral	Neutral	Neutral	Neutral	Neutral	Neutral	Sometimes true	Sometimes true	Sometimes true	Rarely true	Often true	Often true	Sometimes true	Sometimes true	Rarely true	Sometimes true	Rarely true
5/1/2019 14:13	5/1/2019 14:17	EN	Yes, I wish to take the survey.	Female	26	M1	In a dating relationship, not living together	0	N/A	To a very high degree	To a high degree	To a high degree	Always	Always	Always	Always	Sometimes	Often	Often	Sometimes	Sometimes	Never/almost never	Very Often	Very Often	Very Often	Sometimes	Almost Never	Sometimes	Sometimes	Sometimes	Fairly Often	Sometimes	Neutral	Agree	Neutral	Neutral	Neutral	Disagree	Often true	Often true	Sometimes true	Sometimes true	Sometimes true	Rarely true	Rarely true	Often true	Sometimes true	Often true	Sometimes true
5/1/2019 14:47	5/1/2019 14:51	EN	Yes, I wish to take the survey.	Female	22	M1	Single	0	N/A	Somewhat	Somewhat	To a low degree	Often	Sometimes	Sometimes	Sometimes	Never/almost never	Sometimes	Seldom	Sometimes	Seldom	Sometimes	Almost Never	Almost Never	Sometimes	Fairly Often	Fairly Often	Almost Never	Fairly Often	Fairly Often	Almost Never	Almost Never	Strongly Agree	Strongly Disagree	Agree	Strongly Disagree	Agree	Strongly Disagree	Sometimes true	Sometimes true	Sometimes true	Never or very rarely true	Sometimes true	Rarely true	Sometimes true	Sometimes true	Never or very rarely true	Often true	Often true
5/1/2019 15:01	5/1/2019 15:07	EN	Yes, I wish to take the survey.	Female	22	M1	In a dating relationship, not living together	0	n/a	To a very high degree	To a very high degree	To a very high degree	Always	Always	Always	Always	Always	Always	Always	Always	Always	Seldom	Very Often	Very Often	Very Often	Almost Never	Almost Never	Very Often	Almost Never	Never	Fairly Often	Fairly Often	Disagree	Strongly Agree	Disagree	Strongly Agree	Disagree	Strongly Agree	Sometimes true	Sometimes true	Sometimes true	Sometimes true	Sometimes true	Sometimes true	Sometimes true	Sometimes true	Sometimes true	Sometimes true	Sometimes true
5/1/2019 15:56	5/1/2019 16:00	EN	Yes, I wish to take the survey.	Male	28	M1	In a dating relationship, not living together	0	N/A	To a low degree	Somewhat	To a low degree	Often	Sometimes	Seldom	Seldom	Never/almost never	Sometimes	Seldom	Seldom	Sometimes	Sometimes	Almost Never	Sometimes	Sometimes	Sometimes	Sometimes	Almost Never	Sometimes	Sometimes	Almost Never	Almost Never	Neutral	Neutral	Neutral	Neutral	Neutral	Disagree	Sometimes true	Sometimes true	Sometimes true	Rarely true	Sometimes true	Often true	Sometimes true	Rarely true	Rarely true	Rarely true	Sometimes true
5/1/2019 15:58	5/1/2019 16:02	EN	Yes, I wish to take the survey.	Female	22	M1	Living with significant other	0	N/A	To a high degree	To a high degree	To a high degree	Always	Always	Always	Always	Often	Always	Always	Always	Always	Sometimes	Fairly Often	Very Often	Very Often	Almost Never	Almost Never	Sometimes	Almost Never	Never	Sometimes	Very Often	Strongly Disagree	Agree	Disagree	Agree	Agree	Agree	Often true	Rarely true	Often true	Often true	Rarely true	Sometimes true	Often true	Often true	Often true	Never or very rarely true	Sometimes true
5/2/2019 2:20	5/2/2019 2:25	EN	Yes, I wish to take the survey.	Male	33	M1	In a dating relationship, not living together	0	n/a	To a high degree	To a very high degree	To a high degree	Always	Always	Often	Often	Seldom	Often	Sometimes	Always	Often	Seldom	Fairly Often	Sometimes	Very Often	Fairly Often	Sometimes	Almost Never	Sometimes	Never	Sometimes	Fairly Often	Strongly Agree	Neutral	Agree	Disagree	Agree	Disagree	Very often or always true	Rarely true	Very often or always true	Never or very rarely true	Often true	Sometimes true	Often true	Sometimes true	Rarely true	Often true	Very often or always true
5/2/2019 8:42	5/2/2019 8:48	EN	Yes, I wish to take the survey.	Female	23	M1	In a dating relationship, not living together	0	N/A	To a very high degree	To a very high degree	To a low degree	Often	Always	Often	Always	Sometimes	Often	Often	Sometimes	Seldom	Often	Sometimes	Sometimes	Very Often	Sometimes	Sometimes	Fairly Often	Almost Never	Sometimes	Almost Never	Fairly Often	Agree	Disagree	Agree	Disagree	Agree	Disagree	Often true	Rarely true	Often true	Often true	Sometimes true	Often true	Rarely true	Sometimes true	Sometimes true	Rarely true	Sometimes true
5/2/2019 13:35	5/2/2019 13:39	EN	Yes, I wish to take the survey.	Female	24	M1	Single	0	n/a	To a low degree	To a low degree	To a low degree	Seldom	Sometimes	Sometimes	Never/almost never	Never/almost never	Seldom	Never/almost never	Seldom	Never/almost never	Always	Almost Never	Never	Sometimes	Very Often	Fairly Often	Almost Never	Fairly Often	Sometimes	Almost Never	Almost Never	Agree	Neutral	Agree	Disagree	Neutral	Neutral	Sometimes true	Often true	Often true	Rarely true	Often true	Rarely true	Sometimes true	Sometimes true	Rarely true	Sometimes true	Sometimes true
5/2/2019 15:14	5/2/2019 15:18	EN	Yes, I wish to take the survey.	Male	24	M1	In a dating relationship, not living together	0	Na	Somewhat	To a low degree	To a low degree	Sometimes	Often	Often	Seldom	Never/almost never	Seldom	Never/almost never	Never/almost never	Never/almost never	Sometimes	Never	Never	Sometimes	Very Often	Very Often	Never	Very Often	Very Often	Never	Never	Strongly Agree	Strongly Disagree	Strongly Agree	Strongly Disagree	Strongly Agree	Strongly Disagree	Sometimes true	Rarely true	Sometimes true	Never or very rarely true	Very often or always true	Sometimes true	Often true	Sometimes true	Never or very rarely true	Sometimes true	Sometimes true
5/2/2019 21:59	5/2/2019 22:04	EN	Yes, I wish to take the survey.	Male	24	M1	In a dating relationship, not living together	0	N/A	Somewhat	To a high degree	Somewhat	Often	Always	Seldom	Often	Seldom	Often	Sometimes	Seldom	Seldom	Seldom	Sometimes	Sometimes	Fairly Often	Sometimes	Sometimes	Almost Never	Sometimes	Sometimes	Almost Never	Sometimes	Neutral	Agree	Disagree	Neutral	Disagree	Agree	Rarely true	Often true	Very often or always true	Sometimes true	Rarely true	Rarely true	Rarely true	Very often or always true	Sometimes true	Sometimes true	Rarely true
5/6/2019 9:20	5/6/2019 9:27	EN	Yes, I wish to take the survey.	Male	25	M1	In a dating relationship, not living together	0	N/A	To a low degree	Somewhat	Somewhat	Sometimes	Sometimes	Sometimes	Sometimes	Never/almost never	Sometimes	Seldom	Seldom	Seldom	Always	Almost Never	Almost Never	Sometimes	Very Often	Very Often	Never	Very Often	Fairly Often	Almost Never	Never	Strongly Agree	Strongly Disagree	Strongly Agree	Strongly Disagree	Strongly Agree	Strongly Disagree	Sometimes true	Very often or always true	Rarely true	Rarely true	Very often or always true	Often true	Never or very rarely true	Sometimes true	Rarely true	Often true	Often true
5/7/2019 17:31	5/7/2019 17:37	EN	Yes, I wish to take the survey.	Male	30	M1	In a dating relationship, not living together	0	N/A	Somewhat	To a low degree	To a low degree	Sometimes	Sometimes	Seldom	Seldom	Never/almost never	Seldom	Never/almost never	Never/almost never	Seldom	Always	Almost Never	Sometimes	Fairly Often	Very Often	Fairly Often	Never	Very Often	Fairly Often	Sometimes	Never	Agree	Disagree	Agree	Disagree	Agree	Strongly Disagree	Never or very rarely true	Very often or always true	Never or very rarely true	Rarely true	Very often or always true	Sometimes true	Never or very rarely true	Never or very rarely true	Never or very rarely true	Very often or always true	Sometimes true
5/10/2019 14:14	5/10/2019 14:23	EN	Yes, I wish to take the survey.	Female	24	M1	In a dating relationship, not living together	0	n/a	To a high degree	Somewhat	Somewhat	Often	Often	Seldom	Often	Seldom	Often	Sometimes	Seldom	Sometimes	Sometimes	Almost Never	Sometimes	Very Often	Sometimes	Sometimes	Fairly Often	Almost Never	Sometimes	Sometimes	Sometimes	Neutral	Agree	Agree	Agree	Disagree	Agree	Rarely true	Sometimes true	Often true	Sometimes true	Sometimes true	Sometimes true	Sometimes true	Often true	Rarely true	Sometimes true	Often true
5/11/2019 11:27	5/11/2019 11:30	EN	Yes, I wish to take the survey.	Female	23	M1	Single	0	N/A	Somewhat	To a high degree	To a low degree	Often	Often	Sometimes	Seldom	Seldom	Often	Never/almost never	Seldom	Never/almost never	Often	Almost Never	Almost Never	Fairly Often	Very Often	Fairly Often	Almost Never	Fairly Often	Very Often	Almost Never	Never	Agree	Disagree	Agree	Disagree	Neutral	Strongly Disagree	Sometimes true	Sometimes true	Rarely true	Never or very rarely true	Often true	Very often or always true	Rarely true	Rarely true	Rarely true	Often true	Often true
[truncated: 4 more columns]
